# Supplementary material for: High-throughput AR dimerization assay identifies androgen disrupting chemicals and metabolites
Source: Front Toxicol. 2023 Apr 4;5:1134783. doi: 10.3389/ftox.2023.1134783 (PMC10112521; doi:10.3389/ftox.2023.1134783)
Supplement: Supplementary file 2 [file Table2.XLSX]

## Sheet: agonist_fits
spid	win_model	hill_tp	hill_ga	hill_gw	max_med
17-Methyltestosterone	Gain-Loss	4.04271	-0.192159	0.390857	3.19775
17alpha-Estradiol	Gain-Loss	0.761973	0.930692	3.27317	0.566856
17alpha-Ethinylestradiol	Gain-Loss	1.6846	-0.145612	1.60125	1.72384
17beta-Estradiol	Gain-Loss	5.08378	0.411338	0.592124	4.05323
17beta-Trenbolone	Hill	6.16489	-1.05185	0.757944	6.19795
2,2',4,4'-Tetrahydroxybenzophenone	Gain-Loss	2.27457	1.07203	3.41836	2.26003
2,4-Dihydroxybenzophenone	Constant	0	0	0	0.0417577
2,4-Dinitrophenol	Constant	0	0	0	0.0614943
2-Ethylhexylparaben	Constant	0	0	0	0.288988
4,4'-Sulfonyldiphenol	NA	NA	NA	NA	-0.0128579
4-(1,1,3,3-Tetramethylbutyl)phenol	Constant	0	0	0	0.13846
4-(2-Methylbutan-2-yl)phenol	Hill	0.469507	1.45285	0.33037	0.357932
4-Androstene-3,17-dione	Hill	2.75167	0.765009	1.61645	2.78705
4-Cumylphenol	Gain-Loss	0.283276	0.720425	1.96999	0.256116
4-Dodecylphenol	Constant	0	0	0	0.0439654
4-Hydroxybenzoic acid	Constant	0	0	0	0.0743425
4-Nonylphenol	Constant	0	0	0	0.00442652
4-tert-Butylphenol	Hill	0.0919323	1.09009	8	0.149384
5alpha-Dihydrotestosterone	Gain-Loss	6.25303	-2.79579	0.736631	6.30618
Abamectin	NA	NA	NA	NA	-0.0156499
Acephate	Constant	0	0	0	0.0482228
Afimoxifene (4-Hydroxytamoxifen)	Constant	0	0	0	0.0431567
Amitrole	Constant	0	0	0	0.0749763
Anastrozole	Constant	0	0	0	0.130705
Apigenin	Constant	0	0	0	1.15154
Atrazine	NA	NA	NA	NA	-0.0285692
Benfluralin	Gain-Loss	0.116782	-1.328	0.860812	0.173819
Benomyl	Constant	0	0	0	0.0444604
Bicalutamide	Gain-Loss	2.44673	0.68407	1.59962	2.501
Bifenthrin	Constant	0	0	0	0.112005
Bis(2-ethylhexyl)hexanedioate	Hill	0.910044	1.81516	2.05138	0.69034
Bis(2-ethylhexyl)phthalate	Constant	0	0	0	0.0764012
Bisphenol A	Gain-Loss	0.265363	1.281	0.536539	0.119889
Bisphenol AF	Constant	0	0	0	0.147265
Bisphenol B	Constant	0	0	0	0.0563236
Butylbenzylphthalate	Constant	0	0	0	0.0120566
Butylparaben	Gain-Loss	0.0997535	0.725143	8	0.107947
Carbendazim	Constant	0	0	0	0.0236728
Carbofuran	Constant	0	0	0	0.102675
Chlorothalonil	Hill	0.0628144	-1.16238	7.9996	0.131644
Chlorpyrifos	NA	NA	NA	NA	-0.0462328
Chlorpyrifos-methyl	Constant	0	0	0	0.0927434
Clomiphene citrate	NA	NA	NA	NA	-0.00815713
Corticosterone	Hill	2.62537	1.30689	1.67887	2.45536
Coumestrol	Constant	0	0	0	0.0212867
Cyfluthrin	Constant	0	0	0	0.063417
Cypermethrin	Constant	0	0	0	0.0422495
Cyproterone acetate	Hill	6.12318	-2.74085	0.890447	6.22764
DCLN	NA	NA	NA	NA	-0.00391187
Daidzein	Constant	0	0	0	0.157851
Danazol	Gain-Loss	5.07723	-2.38467	0.820176	5.18734
Deltamethrin	Constant	0	0	0	0.0322044
Diazinon	Constant	0	0	0	0.101788
Dibutyl phthalate	Hill	0.110855	1.69386	0.703847	0.0641202
Dichlobenil	Hill	0.0835758	-0.742882	1.70097	0.160465
Dichlorodiphenyltrichloroethane	Gain-Loss	0.925919	0.830745	0.890257	0.598468
Dicyclohexyl phthalate	Constant	0	0	0	0.111391
Diethyl phthalate	Hill	0.04311	0.27422	7.99999	0.0934844
Diethylstilbestrol	Constant	0	0	0	0.137726
Dihexyl phthalate	Hill	0.277969	2.46956	0.663189	0.138649
Dipentyl phthalate	Constant	0	0	0	0.018381
Enclomiphene hydrochloride	Constant	0	0	0	0.0598084
Equilin	Hill	3.17524	0.244544	1.40084	3.18065
Esfenvalerate	Constant	0	0	0	0.107961
Estrone	Hill	4.25785	0.268738	0.497812	3.75718
Ethoprop	NA	NA	NA	NA	-0.0175489
Ethylparaben	Hill	0.0366266	-0.92997	1.2455	0.108791
Exemestane	Gain-Loss	5.82471	-1.79654	0.748642	6.00996
Fenarimol	Constant	0	0	0	0.0829036
Fenitrothion	Gain-Loss	1.80484	1.09176	2.78931	1.83884
Fenthion	Constant	0	0	0	0.0610171
Fenvalerate	Constant	0	0	0	0.0363481
Finasteride	Constant	0	0	0	0.100091
Flutamide	NA	NA	NA	NA	-0.0109281
Flutolanil	Constant	0	0	0	0.194247
Folpet	Constant	0	0	0	0.064008
Formestane	Gain-Loss	5.94085	0.109662	0.972443	5.46814
Fulvestrant	Constant	0	0	0	0.0408608
Genistein	Constant	0	0	0	0.107975
Hydroxyflutamide	Hill	5.72265	-0.931827	0.808181	5.83244
Hydroxyprogesterone caproate	Constant	0	0	0	0.150036
Iprodione	Constant	0	0	0	0.107876
Kaempferol	Constant	0	0	0	0.0733939
Letrozole	Gain-Loss	5.81964	-1.05409	3.27347	6.07414
Levonorgestrel	Hill	5.74226	-2.81394	0.750565	5.86604
Linuron	Constant	0	0	0	0.065444
Malathion	Constant	0	0	0	0.0598696
Mestranol	Gain-Loss	0.222223	-0.267288	8	0.268364
Metalaxyl	Constant	0	0	0	0.0463274
Methomyl	Constant	0	0	0	0.0659292
Methoxychlor	Constant	0	0	0	0.0457016
Metolachlor	Constant	0	0	0	0.0265254
Metribuzin	Hill	0.0390434	0.712361	8	0.0412763
Mifepristone	Hill	4.0841	-0.689054	0.548989	4.0095
Mono(2-ethylhexyl) phthalate	Constant	0	0	0	0.0246829
Naringenin	Gain-Loss	0.120629	0.536533	8	0.140908
Nilutamide	Gain-Loss	6.59944	0.0811976	1.25541	6.04936
Norethindrone	Gain-Loss	5.41914	-2.07796	0.61707	5.66633
Norflurazon	Constant	0	0	0	0.124935
Octamethylcyclotetrasiloxane	Hill	0.242244	2.42189	0.751331	0.113771
Octylbicycloheptenedicarboximide	Constant	0	0	0	0.115069
Oxamyl	Constant	0	0	0	0.0988638
Pentachloronitrobenzene	Gain-Loss	0.296041	0.973158	5.80746	0.246701
Pentachlorophenol	Constant	0	0	0	0.065799
Permethrin	Constant	0	0	0	0.00662592
Phenothrin	Constant	0	0	0	0.0701441
Phosmet	Hill	0.257463	1.52036	0.3	0.180684
Prochloraz	Gain-Loss	1.00259	-0.619922	1.10454	0.89932
Procymidone	Hill	0.233186	1.62601	8	0.221398
Propargite	Constant	0	0	0	0.110878
Propiconazole	Constant	0	0	0	0.0539456
Propyzamide	Gain-Loss	0.0719085	-3.04559	7.93222	0.0929781
R1881	Hill	6.23075	-3.25147	1.16236	6.23591
Raloxifene hydrochloride	Constant	0	0	0	0.063986
Simazine	Constant	0	0	0	0.11011
Spironolactone	Hill	3.50125	0.607286	1.10863	3.38201
Tamoxifen	Constant	0	0	0	0.00675082
Tebuconazole	Constant	0	0	0	0.111579
Testosterone propionate	Gain-Loss	2.08744	-1.72023	0.976467	2.0998
Tetramethrin	Hill	0.494102	1.87614	4.52474	0.410243
Triadimefon	Constant	0	0	0	0.200415
Tributylchlorostannane	NA	NA	NA	NA	-0.0072515
Trifluralin	Gain-Loss	0.259251	1.10829	0.3	0.199793
Vinclozolin	Hill	2.93518	1.34685	1.79041	2.75248
Z-Tetrachlorvinphos	Constant	0	0	0	0.0862632
Zearalenone	Constant	0	0	0	0.29686
o,p'-DDT	Constant	0	0	0	0.0559587
p,p'-DDD	Constant	0	0	0	0.299096
p,p'-DDE	Gain-Loss	2.13354	0.49712	1.40649	1.96083
p-Dichlorobenzene	Hill	0.072355	-1.43467	7.99997	0.202035

## Sheet: headings
heading	explanation
spid	Chemical Name
win_model	Winning Model- dose response model with best fit/lowest Akaike information criterion (AIC)
hill_tp	Hill Top
hill_ga	Hill AC50 value
hill_gw	Hill Slope
max_med	Highest median response at any tested concentation
