# Supplementary material for: High-throughput AR dimerization assay identifies androgen disrupting chemicals and metabolites
Source: Front Toxicol. 2023 Apr 4;5:1134783. doi: 10.3389/ftox.2023.1134783 (PMC10112521; doi:10.3389/ftox.2023.1134783)
Supplement: Supplementary file 4 [file Table3.XLSX]

## Sheet: antagonist_fits
chnm	spid	win_model	hill_tp	hill_ga	hill_gw	max_med
17-Methyltestosterone	AR_antagonist	Hill	92.2405	-0.776743	1.30673	103.277
17-Methyltestosterone	Viability	Hill	30.9505	1.96476	8	23.6208
17alpha-Estradiol	AR_antagonist	Hill	101.723	0.352615	1.50069	101.305
17alpha-Estradiol	Viability	Constant	0	0	0	9.05717
17alpha-Ethinylestradiol	AR_antagonist	Hill	104.592	-0.160723	1.00144	103.988
17alpha-Ethinylestradiol	Viability	Hill	60.3321	1.80432	2.77423	47.5761
17beta-Estradiol	AR_antagonist	Hill	88.9313	0.120835	1.30021	92.3099
17beta-Estradiol	Viability	Hill	15.1874	1.4755	1.66862	11.6181
17beta-Trenbolone	AR_antagonist	Gain-Loss	20.2687	-0.141906	6.21434	20.7317
17beta-Trenbolone	Viability	Gain-Loss	17.3642	-4.67993	5.38814	21.7453
2,2',4,4'-Tetrahydroxybenzophenone	AR_antagonist	Hill	93.4271	1.15189	1.5932	92.9832
2,2',4,4'-Tetrahydroxybenzophenone	Viability	Gain-Loss	17.7235	-3.941	2.3041	18.7262
2,4-Dihydroxybenzophenone	AR_antagonist	Hill	108.834	1.56357	1.33616	88.1017
2,4-Dihydroxybenzophenone	Viability	Hill	7.46832	-0.674222	8	13.9578
2,4-Dinitrophenol	AR_antagonist	Hill	60.4053	1.73781	1.22866	41.2653
2,4-Dinitrophenol	Viability	Gain-Loss	19.403	-2.41712	0.3	17.6561
2-Ethylhexylparaben	AR_antagonist	Hill	107.592	1.558	8	103.926
2-Ethylhexylparaben	Viability	Hill	102.21	1.54098	8	99.7953
4,4'-Sulfonyldiphenol	AR_antagonist	Hill	39.256	1.88625	2.70716	25.3158
4,4'-Sulfonyldiphenol	Viability	Hill	39.4827	1.75079	0.448251	24.7063
4-(1,1,3,3-Tetramethylbutyl)phenol	AR_antagonist	Hill	104.498	1.45392	7.24837	104.022
4-(1,1,3,3-Tetramethylbutyl)phenol	Viability	Hill	100.987	1.49997	8	99.7722
4-(2-Methylbutan-2-yl)phenol	AR_antagonist	Hill	52.094	1.6992	1.89669	42.0604
4-(2-Methylbutan-2-yl)phenol	Viability	Gain-Loss	12.5636	-4.14919	7.01676	17.1743
4-Androstene-3,17-dione	AR_antagonist	Hill	90.2336	-0.230792	1.06539	89.0645
4-Androstene-3,17-dione	Viability	Hill	19.333	0.349656	0.589387	19.1138
4-Cumylphenol	AR_antagonist	Hill	111.242	1.28691	1.57014	103.491
4-Cumylphenol	Viability	Hill	102.582	1.80975	7.99983	99.676
4-Dodecylphenol	AR_antagonist	Hill	106.788	0.93138	2.11893	104.189
4-Dodecylphenol	Viability	Hill	99.8404	1.19832	8	99.7202
4-Hydroxybenzoic acid	AR_antagonist	Constant	0	0	0	9.1122
4-Hydroxybenzoic acid	Viability	Constant	0	0	0	5.14543
4-Nonylphenol	AR_antagonist	Gain-Loss	125.191	1.43969	2.55459	103.801
4-Nonylphenol	Viability	Hill	100.689	1.47163	6.62415	99.78
4-tert-Butylphenol	AR_antagonist	Hill	18.5722	1.68673	2.62074	16.0886
4-tert-Butylphenol	Viability	Constant	0	0	0	11.6734
5alpha-Dihydrotestosterone	AR_antagonist	Hill	63.299	1.7074	8	63.9986
5alpha-Dihydrotestosterone	Viability	Hill	25.0955	1.26289	0.3	25.6282
Abamectin	AR_antagonist	Hill	102.613	0.869132	0.731207	89.7392
Abamectin	Viability	Hill	102.518	1.58288	0.968113	81.1222
Acephate	AR_antagonist	NA	NA	NA	NA	-0.38153
Acephate	Viability	NA	0	0	0	10.7949
Afimoxifene (4-Hydroxytamoxifen)	AR_antagonist	Hill	105.037	0.784364	3.20865	104.395
Afimoxifene (4-Hydroxytamoxifen)	Viability	Hill	99.9149	0.894645	4.50349	99.7378
Amitrole	AR_antagonist	Constant	0	0	0	0.395536
Amitrole	Viability	Gain-Loss	26.1033	1.00828	1.29484	20.9539
Anastrozole	AR_antagonist	Hill	63.0805	1.67736	1.12978	42.58
Anastrozole	Viability	Constant	0	0	0	9.83166
Apigenin	AR_antagonist	Hill	96.7503	1.63059	8	95.9709
Apigenin	Viability	Hill	57.4844	1.29138	0.575313	44.3137
Atrazine	AR_antagonist	Hill	25.401	1.891	0.985645	17.9849
Atrazine	Viability	Hill	7.79242	1.24189	0.764258	11.6649
BICAL	AR_antagonist	Hill	100.975	0.0797039	0.977457	100
BICAL	Viability	Hill	57.2356	2.0455	1.87119	25.4903
Benfluralin	AR_antagonist	Hill	54.428	1.80193	2.28536	43.8711
Benfluralin	Viability	Gain-Loss	11.4566	-4.49092	6.79891	17.0663
Benomyl	AR_antagonist	Hill	30.7847	1.39283	3.06254	31.5571
Benomyl	Viability	Hill	26.9649	0.626729	1.50068	28.9418
Bicalutamide	AR_antagonist	Hill	96.2862	0.0606165	1.13333	99.092
Bicalutamide	Viability	Hill	21.5759	1.72131	8	19.8696
Bifenthrin	AR_antagonist	Hill	60.0946	1.12845	1.52669	59.2827
Bifenthrin	Viability	Gain-Loss	23.386	-3.16989	4.46001	19.5548
Bis(2-ethylhexyl)hexanedioate	AR_antagonist	Constant	0	0	0	0.599595
Bis(2-ethylhexyl)hexanedioate	Viability	Constant	0	0	0	8.67031
Bis(2-ethylhexyl)phthalate	AR_antagonist	Constant	0	0	0	6.03918
Bis(2-ethylhexyl)phthalate	Viability	Gain-Loss	16.491	-4.43819	6.54464	27.6798
Bisphenol A	AR_antagonist	Hill	118.275	1.26303	1.09834	101.007
Bisphenol A	Viability	Hill	26.326	1.85935	2.729	20.3748
Bisphenol AF	AR_antagonist	Gain-Loss	125.251	0.769941	1.45745	103.891
Bisphenol AF	Viability	Hill	100.2	1.48499	5.09105	99.8528
Bisphenol B	AR_antagonist	Hill	107.2	1.00251	1.57946	103.274
Bisphenol B	Viability	Hill	49.223	1.73895	7.99746	49.2471
Butylbenzylphthalate	AR_antagonist	Constant	0	0	0	5.32644
Butylbenzylphthalate	Viability	Hill	12.3573	0.272355	2.30256	15.4413
Butylparaben	AR_antagonist	Hill	52.9514	1.7489	8	51.2671
Butylparaben	Viability	Hill	11.4715	0.182497	1.02624	19.2784
Carbendazim	AR_antagonist	Hill	18.0536	1.24539	8	16.7598
Carbendazim	Viability	Hill	11.742	1.22679	8	17.1488
Carbofuran	AR_antagonist	Hill	33.2623	1.4173	1.51608	28.4656
Carbofuran	Viability	Hill	15.7111	-0.127669	2.46949	23.3178
Chlorothalonil	AR_antagonist	Hill	102.399	1.14127	2.16918	96.2868
Chlorothalonil	Viability	Hill	117.241	1.53253	2.72372	85.6054
Chlorpyrifos	AR_antagonist	Hill	66.6083	1.83776	1.60074	43.366
Chlorpyrifos	Viability	Constant	0	0	0	11.582
Chlorpyrifos-methyl	AR_antagonist	Hill	15.3261	1.61779	8	15.0236
Chlorpyrifos-methyl	Viability	Gain-Loss	36.973	-3.07366	0.3	15.7636
Clomiphene citrate	AR_antagonist	Hill	106.625	0.874469	2.03604	103.883
Clomiphene citrate	Viability	Hill	104.376	1.01505	1.91352	99.676
Corticosterone	AR_antagonist	Hill	96.0252	0.877256	1.0002	88.6254
Corticosterone	Viability	NA	NA	NA	NA	-0.295846
Coumestrol	AR_antagonist	Hill	81.1234	1.53934	4.56933	79.905
Coumestrol	Viability	Hill	51.0591	1.4682	0.972995	39.9111
Cyfluthrin	AR_antagonist	Hill	67.0156	1.2722	2.03165	64.9357
Cyfluthrin	Viability	Constant	0	0	0	9.8887
Cypermethrin	AR_antagonist	Hill	69.2153	1.41931	1.90625	63.2709
Cypermethrin	Viability	Constant	0	0	0	5.60928
Cyproterone acetate	AR_antagonist	Hill	30.0553	1.80903	8	30.7023
Cyproterone acetate	Viability	Hill	12.2685	0.195468	3.49099	16.8337
DCLN	AR_antagonist	Hill	126.92	1.41683	1.15848	104.857
DCLN	Viability	Hill	121.536	1.43346	1.16376	100
Daidzein	AR_antagonist	Hill	87.2882	1.6619	1.58541	67.6764
Daidzein	Viability	Hill	8.26285	0.0676041	6.93713	12.142
Danazol	AR_antagonist	Hill	124.883	0.412897	0.394991	103.88
Danazol	Viability	Hill	119.707	1.74708	2.67932	99.6979
Deltamethrin	AR_antagonist	Hill	65.8008	1.14331	2.61436	65.39
Deltamethrin	Viability	Gain-Loss	34.1073	-4.26789	6.75806	34.81
Diazinon	AR_antagonist	Hill	68.0511	1.59554	1.19402	52.9923
Diazinon	Viability	Constant	0	0	0	6.87511
Dibutyl phthalate	AR_antagonist	Constant	0	0	0	2.66784
Dibutyl phthalate	Viability	Hill	28.3952	1.08369	0.630302	27.2383
Dichlobenil	AR_antagonist	Constant	0	0	0	2.00821
Dichlobenil	Viability	Constant	0	0	0	10.2924
Dichlorodiphenyltrichloroethane	AR_antagonist	Hill	107.372	1.09127	1.28198	100.681
Dichlorodiphenyltrichloroethane	Viability	Hill	94.5035	1.86922	4.45514	73.7925
Dicyclohexyl phthalate	AR_antagonist	Hill	90.4829	1.21996	1.5193	76.4498
Dicyclohexyl phthalate	Viability	NA	NA	NA	NA	-2.0313
Diethyl phthalate	AR_antagonist	Constant	0	0	0	8.50747
Diethyl phthalate	Viability	Hill	17.9391	0.07147	1.67765	22.6345
Diethylstilbestrol	AR_antagonist	Hill	105.824	0.853116	1.98952	103.67
Diethylstilbestrol	Viability	Hill	119.773	1.65333	2.01172	99.7753
Dihexyl phthalate	AR_antagonist	Constant	0	0	0	7.044
Dihexyl phthalate	Viability	Gain-Loss	18.2229	-2.18394	0.3	14.953
Dipentyl phthalate	AR_antagonist	Hill	83.2557	1.45784	1.25269	66.7195
Dipentyl phthalate	Viability	Gain-Loss	13.5743	-2.97812	0.3	14.047
Enclomiphene hydrochloride	AR_antagonist	Hill	106.442	0.85916	2.00226	104.097
Enclomiphene hydrochloride	Viability	Hill	101.238	1.1563	5.10874	99.6641
Equilin	AR_antagonist	Hill	92.4898	-0.0338553	1.13145	92.3262
Equilin	Viability	Hill	7.02258	-3.20523	1.78168	12.8285
Esfenvalerate	AR_antagonist	Hill	64.1919	1.02792	1.39428	59.4631
Esfenvalerate	Viability	NA	NA	NA	NA	-0.252696
Estrone	AR_antagonist	Hill	83.5344	0.0216754	1.27838	84.5958
Estrone	Viability	Hill	20.0823	0.150527	1.17389	20.7469
Ethoprop	AR_antagonist	Hill	36.6932	1.67742	1.09114	30.1172
Ethoprop	Viability	Gain-Loss	18.1513	-3.09812	4.4616	22.3553
Ethylparaben	AR_antagonist	Constant	0	0	0	0.951325
Ethylparaben	Viability	Constant	0	0	0	6.20152
Exemestane	AR_antagonist	Hill	28.8407	1.50314	0.3	35.798
Exemestane	Viability	Constant	0	0	0	7.41409
Fenarimol	AR_antagonist	Hill	115.284	1.32213	1.2877	101.097
Fenarimol	Viability	Constant	0	0	0	16.9049
Fenitrothion	AR_antagonist	Hill	99.9409	0.27648	0.935622	98.9517
Fenitrothion	Viability	Hill	19.2014	0.669101	0.3	18.684
Fenthion	AR_antagonist	Hill	103.371	1.16659	1.29666	95.5583
Fenthion	Viability	Gain-Loss	17.5948	-3.75139	0.643633	20.1632
Fenvalerate	AR_antagonist	Hill	61.3238	1.19185	1.69998	58.6273
Fenvalerate	Viability	Hill	13.0316	0.266182	5.38374	17.5112
Finasteride	AR_antagonist	Hill	99.3736	1.48606	1.17921	82.0736
Finasteride	Viability	Constant	0	0	0	14.3947
Flutamide	AR_antagonist	Hill	111.964	0.897844	0.912346	103.037
Flutamide	Viability	Hill	43.7281	1.77292	0.523902	35.756
Flutolanil	AR_antagonist	Hill	107.8	1.64905	1.62707	88.7664
Flutolanil	Viability	Hill	12.8643	1.96633	8	9.81959
Folpet	AR_antagonist	Hill	39.3751	1.51917	8	37.1958
Folpet	Viability	Hill	26.8665	1.48302	8	26.2456
Formestane	AR_antagonist	Hill	85.2623	1.50943	0.910908	68.4837
Formestane	Viability	Gain-Loss	11.8465	-3.21667	6.10422	16.8093
Fulvestrant	AR_antagonist	Hill	36.6036	0.930972	0.780167	30.2853
Fulvestrant	Viability	Constant	0	0	0	0.248906
Genistein	AR_antagonist	Hill	100.659	1.02614	2.06616	101.398
Genistein	Viability	Hill	24.3043	1.75433	8	23.3224
Hydroxyflutamide	AR_antagonist	Hill	19.7734	0.115411	7.99999	26.302
Hydroxyflutamide	Viability	Gain-Loss	15.0961	-4.64394	5.23163	16.5535
Hydroxyprogesterone caproate	AR_antagonist	Hill	94.0065	-0.0718988	1.72417	86.4365
Hydroxyprogesterone caproate	Viability	NA	NA	NA	NA	-5.88467
Iprodione	AR_antagonist	Hill	77.5869	1.7554	2.28847	61.2718
Iprodione	Viability	Constant	0	0	0	9.62779
Kaempferol	AR_antagonist	Hill	94.0339	1.39809	5.56536	98.4346
Kaempferol	Viability	Hill	30.9927	1.70418	7.99998	36.6036
Letrozole	AR_antagonist	Hill	49.9358	1.68428	1.80939	39.7548
Letrozole	Viability	Constant	0	0	0	11.0349
Levonorgestrel	AR_antagonist	Hill	20.9725	-1.60037	7.99917	24.3426
Levonorgestrel	Viability	Gain-Loss	15.1748	-5.12067	3.86863	19.7477
Linuron	AR_antagonist	Hill	106.037	1.45636	1.19957	87.3606
Linuron	Viability	Hill	20.739	2.03273	1.37836	8.61997
Malathion	AR_antagonist	Hill	41.649	1.57048	0.996992	33.4262
Malathion	Viability	Constant	0	0	0	9.60468
Mestranol	AR_antagonist	Hill	111.024	0.428977	0.683053	95.8457
Mestranol	Viability	Constant	0	0	0	6.74188
Metalaxyl	AR_antagonist	Constant	0	0	0	6.44906
Metalaxyl	Viability	Hill	11.8758	1.37487	0.847373	11.6523
Methomyl	AR_antagonist	Hill	7.38794	1.36802	8	8.07344
Methomyl	Viability	Hill	17.5917	0.236518	1.6975	19.3855
Methoxychlor	AR_antagonist	Hill	97.6487	0.824857	1.56414	92.891
Methoxychlor	Viability	Constant	0	0	0	4.67186
Metolachlor	AR_antagonist	Hill	75.7397	1.61459	1.4005	62.2063
Metolachlor	Viability	Gain-Loss	20.923	0.438051	0.73224	26.908
Metribuzin	AR_antagonist	Constant	0	0	0	0.0460173
Metribuzin	Viability	Hill	43.0001	1.90105	0.658332	29.1814
Mifepristone	AR_antagonist	Hill	80.2269	-0.198335	1.49474	80.1592
Mifepristone	Viability	Constant	0	0	0	9.55495
Mono(2-ethylhexyl) phthalate	AR_antagonist	Hill	16.5389	1.92168	1.16048	11.3228
Mono(2-ethylhexyl) phthalate	Viability	Hill	5.02316	-1.2811	0.519591	10.2899
Naringenin	AR_antagonist	Hill	38.8754	1.80966	8	37.0321
Naringenin	Viability	Constant	0	0	0	0.300864
Nilutamide	AR_antagonist	Hill	52.7794	1.72125	8	53.5881
Nilutamide	Viability	Gain-Loss	5.9263	-5.15949	3.27412	8.67775
Norethindrone	AR_antagonist	Hill	40.2622	-1.37799	1.97378	66.3536
Norethindrone	Viability	Constant	0	0	0	2.97095
Norflurazon	AR_antagonist	Hill	40.6616	1.71816	2.10843	31.9066
Norflurazon	Viability	Constant	0	0	0	4.6212
Octamethylcyclotetrasiloxane	AR_antagonist	Constant	0	0	0	4.62589
Octamethylcyclotetrasiloxane	Viability	Gain-Loss	38.8496	1.20174	1.10193	28.4969
Octylbicycloheptenedicarboximide	AR_antagonist	Hill	102.437	1.47845	1.62397	89.5063
Octylbicycloheptenedicarboximide	Viability	Constant	0	0	0	1.86023
Oxamyl	AR_antagonist	Constant	0	0	0	4.35022
Oxamyl	Viability	Hill	13.892	0.96106	1.93042	14.6316
Pentachloronitrobenzene	AR_antagonist	Hill	49.0252	1.91766	8	40.8543
Pentachloronitrobenzene	Viability	Hill	16.6244	0.13433	8	37.6424
Pentachlorophenol	AR_antagonist	Hill	97.6804	1.33209	2.516	95.3873
Pentachlorophenol	Viability	Hill	63.2778	1.72992	3.21494	53.4588
Permethrin	AR_antagonist	Hill	63.3496	1.60923	1.78575	53.132
Permethrin	Viability	Constant	0	0	0	5.48126
Phenothrin	AR_antagonist	Hill	37.5872	1.79499	2.63641	28.8542
Phenothrin	Viability	Gain-Loss	28.3579	0.27139	1.96304	11.6591
Phosmet	AR_antagonist	Constant	0	0	0	2.67088
Phosmet	Viability	Gain-Loss	27.9412	-5.15204	7.26657	21.0825
Prochloraz	AR_antagonist	Hill	110.021	1.04468	1.41853	103.893
Prochloraz	Viability	Hill	81.7308	1.8113	6.94323	76.2192
Procymidone	AR_antagonist	Hill	103.048	0.836451	0.938005	95.0019
Procymidone	Viability	Gain-Loss	19.1789	-1.50624	7.98283	14.9874
Propargite	AR_antagonist	Hill	83.5743	0.458769	1.54362	87.872
Propargite	Viability	Hill	5.29839	0.508278	8	5.89217
Propiconazole	AR_antagonist	Hill	116.132	1.57809	1.53236	96.3637
Propiconazole	Viability	Constant	0	0	0	5.20604
Propyzamide	AR_antagonist	Hill	53.9296	1.71945	2.09164	44.8995
Propyzamide	Viability	Constant	0	0	0	10.1701
Raloxifene hydrochloride	AR_antagonist	Hill	106.949	0.932882	2.14808	104.304
Raloxifene hydrochloride	Viability	Hill	104.108	0.953163	1.65242	99.7657
Simazine	AR_antagonist	Hill	22.2387	1.69419	0.3	12.9793
Simazine	Viability	Hill	7.29548	-0.74509	1.94843	12.6117
Spironolactone	AR_antagonist	Hill	87.4144	-0.501468	1.29255	88.7223
Spironolactone	Viability	Hill	12.9149	0.0506624	6.10668	26.4305
Tamoxifen	AR_antagonist	Hill	104.379	1.2152	1.98674	94.4993
Tamoxifen	Viability	Hill	97.2082	1.83298	1.6953	41.7162
Tebuconazole	AR_antagonist	Hill	111.079	1.49985	1.60826	96.0284
Tebuconazole	Viability	Hill	45.6531	2.0193	4.19568	20.78
Testosterone propionate	AR_antagonist	Hill	100.853	-0.739706	1.115	102.627
Testosterone propionate	Viability	Hill	43.3025	1.31334	0.84281	32.5936
Tetramethrin	AR_antagonist	Hill	4.69547	-3.36575	3.97433	7.62341
Tetramethrin	Viability	Hill	20.7059	2.49932	0.354278	11.4832
Triadimefon	AR_antagonist	Hill	87.1093	1.62978	1.45433	70.2923
Triadimefon	Viability	Gain-Loss	58.3985	-3.87767	7.99572	19.918
Tributylchlorostannane	AR_antagonist	Hill	104.235	-0.558602	2.20305	103.968
Tributylchlorostannane	Viability	Hill	99.7567	-0.312441	6.46246	99.8606
Trifluralin	AR_antagonist	Hill	55.7657	1.73042	1.38263	39.0604
Trifluralin	Viability	Gain-Loss	18.5971	-4.17078	6.63074	33.7321
Vinclozolin	AR_antagonist	Hill	84.9125	0.557276	1.22308	82.9098
Vinclozolin	Viability	Gain-Loss	12.9726	-3.25508	3.66267	15.9864
Z-Tetrachlorvinphos	AR_antagonist	Hill	113.966	1.52838	1.437	94.4561
Z-Tetrachlorvinphos	Viability	Hill	16.4592	0.358966	0.3	16.5553
Zearalenone	AR_antagonist	Hill	105.112	0.92717	2.04225	103.904
Zearalenone	Viability	Hill	49.8014	1.75792	1.82398	41.4682
o,p'-DDT	AR_antagonist	Hill	108.501	0.918175	1.15649	102.397
o,p'-DDT	Viability	Hill	110.666	1.82604	2.41328	83.8839
p,p'-DDD	AR_antagonist	Hill	107.203	1.08592	1.71366	103.406
p,p'-DDD	Viability	Hill	93.5622	1.74001	8	93.2611
p,p'-DDE	AR_antagonist	Hill	105.262	0.924356	1.14456	101.05
p,p'-DDE	Viability	Hill	70.4442	1.81183	2.96858	55.2649
p-Dichlorobenzene	AR_antagonist	Constant	0	0	0	3.69061
p-Dichlorobenzene	Viability	Constant	0	0	0	4.77011

## Sheet: headings
heading	explanation
chnm	Chemical Name
spid	Assay Type- AR2 antagonist mode or Cell Viability/Cytotoxicty
win_model	Winning Model- dose response model with best fit/lowest Akaike information criterion (AIC)
hill_tp	Hill Top
hill_ga	Hill AC50 value
hill_gw	Hill Slope
max_med	Highest median response at any tested concentation
