# Supplementary material for: High-throughput AR dimerization assay identifies androgen disrupting chemicals and metabolites
Source: Front Toxicol. 2023 Apr 4;5:1134783. doi: 10.3389/ftox.2023.1134783 (PMC10112521; doi:10.3389/ftox.2023.1134783)
Supplement: Supplementary file 7 [file Table4.XLSX]

## Sheet: agonist_fits
chnm	spid	win_model	hill_tp	hill_ga	hill_gw	max_med	hitc
17-Methyltestosterone	CYP1A2	Gain-Loss	6.20261	-2.58279	0.786677	6.23211	1
17-Methyltestosterone	Bgal	Gain-Loss	6.17735	-2.54866	0.855833	6.29302	1
17-Methyltestosterone	No_RNA	Hill	5.71709	-2.54001	0.929688	6.03511	1
17-Methyltestosterone	CYP2A6	Gain-Loss	5.93447	-3.15895	7.99998	6.35728	1
17-Methyltestosterone	CYP2B6	Hill	5.91682	-2.64564	0.874263	6.16456	1
17-Methyltestosterone	CYP2C8	Gain-Loss	6.34671	-2.56178	0.766647	6.49885	1
17-Methyltestosterone	CYP2C9	Hill	6.20934	-2.69458	0.782503	6.62667	1
17-Methyltestosterone	CYP2C19	Gain-Loss	6.2033	-2.5704	0.748556	6.35961	1
17-Methyltestosterone	CYP2D6	Hill	6.21548	-2.58742	0.833737	6.40961	1
17-Methyltestosterone	CYP2E1	Hill	6.292	-2.60531	0.847555	6.61078	1
17-Methyltestosterone	CYP2J2	Gain-Loss	6.3457	-2.57892	0.803061	6.43717	1
17-Methyltestosterone	CYP3A4	Gain-Loss	6.5365	-2.54083	0.73934	6.70866	1
17alpha-Estradiol	CYP1A2	Hill	0.421847	1.02887	8	0.550255	0
17alpha-Estradiol	Bgal	Hill	0.436902	1.09281	7.99999	0.441034	0
17alpha-Estradiol	No_RNA	Gain-Loss	0.56925	1.04249	8	0.222849	0
17alpha-Estradiol	CYP2A6	Hill	0.28167	0.990312	7.19778	0.350493	0
17alpha-Estradiol	CYP2B6	Hill	0.421834	0.807222	8	0.46911	0
17alpha-Estradiol	CYP2C8	Gain-Loss	1.56154	1.08079	2.37303	1.11676	1
17alpha-Estradiol	CYP2C9	Gain-Loss	0.760926	1.06793	8	0.587896	0
17alpha-Estradiol	CYP2C19	Hill	0.443817	1.04979	8	0.522949	0
17alpha-Estradiol	CYP2D6	Hill	0.461247	0.996576	8	0.507897	0
17alpha-Estradiol	CYP2E1	Hill	0.501272	1.0104	7.18977	0.626685	0
17alpha-Estradiol	CYP2J2	Gain-Loss	0.467864	1.03562	8	0.475185	0
17alpha-Estradiol	CYP3A4	Constant	0	0	0	0.272222	0
17alpha-Ethinylestradiol	CYP1A2	Gain-Loss	1.67985	-0.0821021	1.89329	1.65725	1
17alpha-Ethinylestradiol	Bgal	Gain-Loss	1.48047	-0.120087	1.81361	1.60159	1
17alpha-Ethinylestradiol	No_RNA	Gain-Loss	1.41975	-0.0645991	1.6836	1.39966	1
17alpha-Ethinylestradiol	CYP2A6	Gain-Loss	1.83061	0.0453171	1.34891	1.62005	1
17alpha-Ethinylestradiol	CYP2B6	Gain-Loss	1.24861	-0.156301	1.89756	1.33524	1
17alpha-Ethinylestradiol	CYP2C8	Gain-Loss	1.54192	-0.187357	2.15121	1.6168	1
17alpha-Ethinylestradiol	CYP2C9	Gain-Loss	1.47428	0.437762	2.33866	1.43095	1
17alpha-Ethinylestradiol	CYP2C19	Gain-Loss	1.64123	-0.0161305	1.99522	1.76409	1
17alpha-Ethinylestradiol	CYP2D6	Gain-Loss	1.41014	-0.0542759	2.55063	1.5549	1
17alpha-Ethinylestradiol	CYP2E1	Gain-Loss	1.75256	-0.158919	2.24374	1.83309	1
17alpha-Ethinylestradiol	CYP2J2	Gain-Loss	1.57335	-0.0287268	1.70408	1.53392	1
17alpha-Ethinylestradiol	CYP3A4	Gain-Loss	1.22375	0.0148352	2.20439	1.32267	1
17beta-Estradiol	CYP1A2	Gain-Loss	5.01767	0.703169	1.92324	4.10806	1
17beta-Estradiol	Bgal	Gain-Loss	4.85707	0.725963	0.982411	3.95316	1
17beta-Estradiol	No_RNA	Gain-Loss	4.45007	0.76045	1.00444	3.59639	1
17beta-Estradiol	CYP2A6	Gain-Loss	4.8785	0.701454	0.941065	4.0075	1
17beta-Estradiol	CYP2B6	Gain-Loss	5.29304	0.693253	0.830799	3.93793	1
17beta-Estradiol	CYP2C8	Gain-Loss	4.92689	0.549511	0.739746	4.05823	1
17beta-Estradiol	CYP2C9	Gain-Loss	5.10619	0.600993	0.845546	4.10586	1
17beta-Estradiol	CYP2C19	Gain-Loss	5.27651	0.701769	1.41402	4.01643	1
17beta-Estradiol	CYP2D6	Hill	3.76675	0.194044	0.778973	4.05047	1
17beta-Estradiol	CYP2E1	Gain-Loss	5.32996	0.587403	0.696253	4.13687	1
17beta-Estradiol	CYP2J2	Gain-Loss	5.01971	0.600513	0.757965	4.05785	1
17beta-Estradiol	CYP3A4	Gain-Loss	4.68289	0.696237	0.876154	3.80608	1
17beta-Trenbolone	CYP1A2	Gain-Loss	6.15812	-1.94886	0.858517	6.29524	1
17beta-Trenbolone	Bgal	Gain-Loss	6.16118	-2.20743	0.92351	6.25295	1
17beta-Trenbolone	No_RNA	Gain-Loss	5.90531	-2.27135	0.859689	6.02244	1
17beta-Trenbolone	CYP2A6	Gain-Loss	6.09805	-2.30628	0.889964	6.38143	1
17beta-Trenbolone	CYP2B6	Hill	6.03367	-2.43079	0.846528	6.09676	1
17beta-Trenbolone	CYP2C8	Hill	6.2939	-2.3732	0.850624	6.42152	1
17beta-Trenbolone	CYP2C9	Hill	6.34286	-2.48211	0.816652	6.79135	1
17beta-Trenbolone	CYP2C19	Hill	6.24623	-2.45739	0.877482	6.45419	1
17beta-Trenbolone	CYP2D6	Hill	6.33133	-2.44447	0.875796	6.41103	1
17beta-Trenbolone	CYP2E1	Gain-Loss	6.48512	-2.45507	0.875295	6.57329	1
17beta-Trenbolone	CYP2J2	Gain-Loss	6.40558	-2.48018	0.864738	6.571	1
17beta-Trenbolone	CYP3A4	Hill	6.52874	-2.52735	0.815206	6.84331	1
2,2',4,4'-Tetrahydroxybenzophenone	CYP1A2	Gain-Loss	2.43083	1.04365	8	2.30947	1
2,2',4,4'-Tetrahydroxybenzophenone	Bgal	Gain-Loss	2.23492	0.992381	3.79145	2.26971	1
2,2',4,4'-Tetrahydroxybenzophenone	No_RNA	Gain-Loss	2.06379	0.997266	4.02557	2.0126	1
2,2',4,4'-Tetrahydroxybenzophenone	CYP2A6	Gain-Loss	2.17796	1.15358	2.8719	2.14553	1
2,2',4,4'-Tetrahydroxybenzophenone	CYP2B6	Gain-Loss	1.92304	1.04651	3.51362	1.87007	1
2,2',4,4'-Tetrahydroxybenzophenone	CYP2C8	Gain-Loss	2.43891	0.980639	2.34736	2.29146	1
2,2',4,4'-Tetrahydroxybenzophenone	CYP2C9	Gain-Loss	2.72394	1.14018	2.64095	2.20766	1
2,2',4,4'-Tetrahydroxybenzophenone	CYP2C19	Gain-Loss	2.24606	1.03797	2.90982	2.26846	1
2,2',4,4'-Tetrahydroxybenzophenone	CYP2D6	Gain-Loss	2.27203	1.02898	2.79459	2.1609	1
2,2',4,4'-Tetrahydroxybenzophenone	CYP2E1	Gain-Loss	2.34641	1.00889	2.83348	2.36767	1
2,2',4,4'-Tetrahydroxybenzophenone	CYP2J2	Gain-Loss	2.41444	1.0889	3.13839	2.3977	1
2,2',4,4'-Tetrahydroxybenzophenone	CYP3A4	Gain-Loss	2.04093	1.04328	5.43665	1.99414	1
2,4-Dihydroxybenzophenone	CYP1A2	Constant	0	0	0	0.181395	0
2,4-Dihydroxybenzophenone	Bgal	Constant	0	0	0	0.113242	0
2,4-Dihydroxybenzophenone	No_RNA	Constant	0	0	0	0.115337	0
2,4-Dihydroxybenzophenone	CYP2A6	Constant	0	0	0	0.0387916	0
2,4-Dihydroxybenzophenone	CYP2B6	Constant	0	0	0	0.200805	0
2,4-Dihydroxybenzophenone	CYP2C8	Constant	0	0	0	0.133367	0
2,4-Dihydroxybenzophenone	CYP2C9	Gain-Loss	0.651642	0.602003	0.772149	0.37373	0
2,4-Dihydroxybenzophenone	CYP2C19	Constant	0	0	0	0.0708753	0
2,4-Dihydroxybenzophenone	CYP2D6	Constant	0	0	0	0.0745663	0
2,4-Dihydroxybenzophenone	CYP2E1	Constant	0	0	0	0.150639	0
2,4-Dihydroxybenzophenone	CYP2J2	Constant	0	0	0	0.19037	0
2,4-Dihydroxybenzophenone	CYP3A4	Constant	0	0	0	0.140357	0
2,4-Dinitrophenol	CYP1A2	Constant	0	0	0	0.101269	0
2,4-Dinitrophenol	Bgal	NA	NA	NA	NA	-0.00391165	0
2,4-Dinitrophenol	No_RNA	NA	NA	NA	NA	-0.0492377	0
2,4-Dinitrophenol	CYP2A6	Constant	0	0	0	0.104791	0
2,4-Dinitrophenol	CYP2B6	Constant	0	0	0	0.0411695	0
2,4-Dinitrophenol	CYP2C8	Constant	0	0	0	0.0578099	0
2,4-Dinitrophenol	CYP2C9	NA	NA	NA	NA	-0.0127132	0
2,4-Dinitrophenol	CYP2C19	Constant	0	0	0	0.196229	0
2,4-Dinitrophenol	CYP2D6	Constant	0	0	0	0.0336023	0
2,4-Dinitrophenol	CYP2E1	Constant	0	0	0	0.0882174	0
2,4-Dinitrophenol	CYP2J2	Constant	0	0	0	0.045	0
2,4-Dinitrophenol	CYP3A4	Constant	0	0	0	0.0450516	0
2-Ethylhexylparaben	CYP1A2	NA	NA	NA	NA	-0.0299864	0
2-Ethylhexylparaben	Bgal	NA	0	0	0	0.0924009	0
2-Ethylhexylparaben	Bgal	Constant	0	0	0	0.0924009	0
2-Ethylhexylparaben	No_RNA	NA	0	0	0	0.0660873	0
2-Ethylhexylparaben	No_RNA	Constant	0	0	0	0.0660873	0
2-Ethylhexylparaben	CYP2A6	NA	NA	NA	NA	-0.00360464	0
2-Ethylhexylparaben	CYP2B6	Constant	0	0	0	0.194208	0
2-Ethylhexylparaben	CYP2C8	Constant	0	0	0	0.140042	0
2-Ethylhexylparaben	CYP2C9	NA	NA	NA	NA	-0.00815468	0
2-Ethylhexylparaben	CYP2C19	Constant	0	0	0	0.156037	0
2-Ethylhexylparaben	CYP2D6	Constant	0	0	0	0.139288	0
2-Ethylhexylparaben	CYP2E1	Constant	0	0	0	0.167879	0
2-Ethylhexylparaben	CYP2J2	Constant	0	0	0	0.167238	0
2-Ethylhexylparaben	CYP3A4	Constant	0	0	0	0.311672	0
4,4'-Sulfonyldiphenol	CYP1A2	Constant	0	0	0	0.0489679	0
4,4'-Sulfonyldiphenol	Bgal	NA	NA	NA	NA	-0.0195857	0
4,4'-Sulfonyldiphenol	No_RNA	Constant	0	0	0	0.0133502	0
4,4'-Sulfonyldiphenol	CYP2A6	Constant	0	0	0	0.0842157	0
4,4'-Sulfonyldiphenol	CYP2B6	Constant	0	0	0	0.077943	0
4,4'-Sulfonyldiphenol	CYP2C8	Constant	0	0	0	0.188995	0
4,4'-Sulfonyldiphenol	CYP2C9	Constant	0	0	0	0.289366	0
4,4'-Sulfonyldiphenol	CYP2C19	Constant	0	0	0	0.03012	0
4,4'-Sulfonyldiphenol	CYP2D6	Constant	0	0	0	0.0746775	0
4,4'-Sulfonyldiphenol	CYP2E1	Constant	0	0	0	0.189817	0
4,4'-Sulfonyldiphenol	CYP2J2	Constant	0	0	0	0.0485072	0
4,4'-Sulfonyldiphenol	CYP3A4	Constant	0	0	0	0.232806	0
4-(1,1,3,3-Tetramethylbutyl)phenol	CYP1A2	Constant	0	0	0	0.0523805	0
4-(1,1,3,3-Tetramethylbutyl)phenol	Bgal	Constant	0	0	0	0.112552	0
4-(1,1,3,3-Tetramethylbutyl)phenol	No_RNA	Constant	0	0	0	0.165235	0
4-(1,1,3,3-Tetramethylbutyl)phenol	CYP2A6	Constant	0	0	0	0.086645	0
4-(1,1,3,3-Tetramethylbutyl)phenol	CYP2B6	Constant	0	0	0	0.179404	0
4-(1,1,3,3-Tetramethylbutyl)phenol	CYP2C8	Constant	0	0	0	0.211777	0
4-(1,1,3,3-Tetramethylbutyl)phenol	CYP2C9	Constant	0	0	0	0.225454	0
4-(1,1,3,3-Tetramethylbutyl)phenol	CYP2C19	Constant	0	0	0	0.0714467	0
4-(1,1,3,3-Tetramethylbutyl)phenol	CYP2D6	Constant	0	0	0	0.0534288	0
4-(1,1,3,3-Tetramethylbutyl)phenol	CYP2E1	Constant	0	0	0	0.225337	0
4-(1,1,3,3-Tetramethylbutyl)phenol	CYP2J2	Constant	0	0	0	0.147372	0
4-(1,1,3,3-Tetramethylbutyl)phenol	CYP3A4	Constant	0	0	0	0.272935	0
4-(2-Methylbutan-2-yl)phenol	CYP1A2	Gain-Loss	0.227956	0.236347	0.470412	0.220244	0
4-(2-Methylbutan-2-yl)phenol	Bgal	Hill	0.0683016	-1.63161	7.99286	0.213978	0
4-(2-Methylbutan-2-yl)phenol	No_RNA	Hill	0.233718	0.719884	1.14049	0.261918	0
4-(2-Methylbutan-2-yl)phenol	CYP2A6	Constant	0	0	0	0.14302	0
4-(2-Methylbutan-2-yl)phenol	CYP2B6	Hill	0.115901	-1.89197	1.37268	0.23852	0
4-(2-Methylbutan-2-yl)phenol	CYP2C8	Gain-Loss	0.415288	-3.00604	2.92331	0.244688	0
4-(2-Methylbutan-2-yl)phenol	CYP2C9	Gain-Loss	0.209447	-0.064147	3.55726	0.183941	0
4-(2-Methylbutan-2-yl)phenol	CYP2C19	Constant	0	0	0	0.161105	0
4-(2-Methylbutan-2-yl)phenol	CYP2D6	Constant	0	0	0	0.203027	0
4-(2-Methylbutan-2-yl)phenol	CYP2E1	Hill	0.121639	-0.915317	2.04825	0.213753	0
4-(2-Methylbutan-2-yl)phenol	CYP2J2	Constant	0	0	0	0.20055	0
4-(2-Methylbutan-2-yl)phenol	CYP3A4	Constant	0	0	0	0.0978334	0
4-Androstene-3,17-dione	CYP1A2	Hill	5.22941	-0.845108	0.77085	5.34242	1
4-Androstene-3,17-dione	Bgal	Hill	5.10053	-0.844185	0.893036	5.23428	1
4-Androstene-3,17-dione	No_RNA	Hill	4.88826	-0.784326	0.916787	5.09134	1
4-Androstene-3,17-dione	CYP2A6	Hill	5.10469	-0.902562	0.870657	5.36089	1
4-Androstene-3,17-dione	CYP2B6	Hill	5.21535	-0.905161	0.783242	5.28518	1
4-Androstene-3,17-dione	CYP2C8	Hill	5.45023	-0.944344	0.77109	5.58109	1
4-Androstene-3,17-dione	CYP2C9	Hill	5.4369	-1.00418	0.763861	5.60293	1
4-Androstene-3,17-dione	CYP2C19	Hill	5.29833	-0.999247	0.734646	5.39089	1
4-Androstene-3,17-dione	CYP2D6	Hill	5.59675	-0.870413	0.756569	5.61037	1
4-Androstene-3,17-dione	CYP2E1	Hill	5.53695	-0.995571	0.790122	5.77737	1
4-Androstene-3,17-dione	CYP2J2	Hill	5.61927	-0.944635	0.738342	5.7441	1
4-Androstene-3,17-dione	CYP3A4	Hill	5.93128	-0.877947	0.655285	6.15748	1
4-Cumylphenol	CYP1A2	Constant	0	0	0	0.139409	0
4-Cumylphenol	Bgal	Constant	0	0	0	0.194335	0
4-Cumylphenol	No_RNA	Constant	0	0	0	0.120925	0
4-Cumylphenol	CYP2A6	Constant	0	0	0	0.158128	0
4-Cumylphenol	CYP2B6	Gain-Loss	0.198807	0.123497	7.99988	0.252496	0
4-Cumylphenol	CYP2C8	Constant	0	0	0	0.164441	0
4-Cumylphenol	CYP2C9	Constant	0	0	0	0.0861468	0
4-Cumylphenol	CYP2C19	Constant	0	0	0	0.116998	0
4-Cumylphenol	CYP2D6	Constant	0	0	0	0.194594	0
4-Cumylphenol	CYP2E1	Constant	0	0	0	0.114081	0
4-Cumylphenol	CYP2J2	Constant	0	0	0	0.112192	0
4-Cumylphenol	CYP3A4	Constant	0	0	0	0.173886	0
4-Dodecylphenol	CYP1A2	Constant	0	0	0	0.0785443	0
4-Dodecylphenol	Bgal	Constant	0	0	0	0.026668	0
4-Dodecylphenol	No_RNA	Constant	0	0	0	0.0973326	0
4-Dodecylphenol	CYP2A6	Constant	0	0	0	0.235602	0
4-Dodecylphenol	CYP2B6	Constant	0	0	0	0.0325015	0
4-Dodecylphenol	CYP2C8	Constant	0	0	0	0.0757375	0
4-Dodecylphenol	CYP2C9	Constant	0	0	0	0.0762248	0
4-Dodecylphenol	CYP2C19	Constant	0	0	0	0.0435146	0
4-Dodecylphenol	CYP2D6	Constant	0	0	0	0.0297823	0
4-Dodecylphenol	CYP2E1	Constant	0	0	0	0.107968	0
4-Dodecylphenol	CYP2J2	Constant	0	0	0	0.263326	0
4-Dodecylphenol	CYP3A4	Constant	0	0	0	0.0628135	0
4-Hydroxybenzoic acid	CYP1A2	Constant	0	0	0	0.0802766	0
4-Hydroxybenzoic acid	Bgal	Constant	0	0	0	0.160611	0
4-Hydroxybenzoic acid	No_RNA	Constant	0	0	0	0.129442	0
4-Hydroxybenzoic acid	CYP2A6	Hill	0.0996032	1.44086	7.99998	0.127514	0
4-Hydroxybenzoic acid	CYP2B6	Constant	0	0	0	0.182698	0
4-Hydroxybenzoic acid	CYP2C8	Constant	0	0	0	0.0502466	0
4-Hydroxybenzoic acid	CYP2C9	Constant	0	0	0	0.22148	0
4-Hydroxybenzoic acid	CYP2C19	Constant	0	0	0	0.11093	0
4-Hydroxybenzoic acid	CYP2D6	Constant	0	0	0	0.147915	0
4-Hydroxybenzoic acid	CYP2E1	Constant	0	0	0	0.128637	0
4-Hydroxybenzoic acid	CYP2J2	Constant	0	0	0	0.175282	0
4-Hydroxybenzoic acid	CYP3A4	Constant	0	0	0	0.0897107	0
4-Nonylphenol	CYP1A2	Constant	0	0	0	0.0371963	0
4-Nonylphenol	Bgal	Constant	0	0	0	0.137171	0
4-Nonylphenol	No_RNA	Constant	0	0	0	0.0941937	0
4-Nonylphenol	CYP2A6	Constant	0	0	0	0.163418	0
4-Nonylphenol	CYP2B6	Constant	0	0	0	0.14058	0
4-Nonylphenol	CYP2C8	Constant	0	0	0	0.229236	0
4-Nonylphenol	CYP2C9	Constant	0	0	0	0.189496	0
4-Nonylphenol	CYP2C19	Constant	0	0	0	0.127401	0
4-Nonylphenol	CYP2D6	Constant	0	0	0	0.0839421	0
4-Nonylphenol	CYP2E1	Constant	0	0	0	0.0545394	0
4-Nonylphenol	CYP2J2	Constant	0	0	0	0.105296	0
4-Nonylphenol	CYP3A4	Constant	0	0	0	0.102866	0
4-tert-Butylphenol	CYP1A2	Constant	0	0	0	0.149215	0
4-tert-Butylphenol	Bgal	Constant	0	0	0	0.163922	0
4-tert-Butylphenol	No_RNA	Hill	0.204709	1.20426	1.68663	0.197516	0
4-tert-Butylphenol	CYP2A6	Constant	0	0	0	0.0670497	0
4-tert-Butylphenol	CYP2B6	Hill	0.114268	0.401792	1.23899	0.190047	0
4-tert-Butylphenol	CYP2C8	Constant	0	0	0	0.126594	0
4-tert-Butylphenol	CYP2C9	Constant	0	0	0	0.180232	0
4-tert-Butylphenol	CYP2C19	Constant	0	0	0	0.0644832	0
4-tert-Butylphenol	CYP2D6	Constant	0	0	0	0.158386	0
4-tert-Butylphenol	CYP2E1	Constant	0	0	0	0.0682604	0
4-tert-Butylphenol	CYP2J2	Hill	0.137301	-5.21174	3.66322	0.243307	0
4-tert-Butylphenol	CYP3A4	Constant	0	0	0	0.0327995	0
5alpha-Dihydrotestosterone	CYP1A2	Gain-Loss	7.20006	-0.0346988	1.28806	6.26998	1
5alpha-Dihydrotestosterone	Bgal	Gain-Loss	7.66582	-0.0280763	1.10934	6.33524	1
5alpha-Dihydrotestosterone	No_RNA	Gain-Loss	7.26973	0.0550423	1.33629	6.04119	1
5alpha-Dihydrotestosterone	CYP2A6	Gain-Loss	7.71577	-0.0167629	1.13127	6.3226	1
5alpha-Dihydrotestosterone	CYP2B6	Gain-Loss	6.99362	-0.0989571	1.18267	6.07166	1
5alpha-Dihydrotestosterone	CYP2C8	Gain-Loss	7.20294	-0.0645192	1.21581	6.45357	1
5alpha-Dihydrotestosterone	CYP2C9	Gain-Loss	7.99735	-0.136492	1.06388	6.54369	1
5alpha-Dihydrotestosterone	CYP2C19	Gain-Loss	7.60681	-0.15567	1.1049	6.4857	1
5alpha-Dihydrotestosterone	CYP2D6	Gain-Loss	7.77876	0.00859763	1.02005	6.33763	1
5alpha-Dihydrotestosterone	CYP2E1	Gain-Loss	7.246	-0.0969419	1.13228	6.61972	1
5alpha-Dihydrotestosterone	CYP2J2	Gain-Loss	7.00442	-0.0434535	1.20667	6.48041	1
5alpha-Dihydrotestosterone	CYP3A4	Gain-Loss	7.32724	-0.120987	1.08331	6.70659	1
Abamectin	CYP1A2	Constant	0	0	0	0.0671723	0
Abamectin	Bgal	Constant	0	0	0	0.492505	0
Abamectin	Bgal	NA	0	0	0	0.492505	0
Abamectin	No_RNA	Constant	0	0	0	0.103106	0
Abamectin	No_RNA	NA	0	0	0	0.103106	0
Abamectin	CYP2A6	Constant	0	0	0	0.159047	0
Abamectin	CYP2B6	Constant	0	0	0	0.100377	0
Abamectin	CYP2C8	Constant	0	0	0	0.0819121	0
Abamectin	CYP2C9	Constant	0	0	0	0.0600728	0
Abamectin	CYP2C19	NA	NA	NA	NA	-0.0784725	0
Abamectin	CYP2D6	Constant	0	0	0	0.097173	0
Abamectin	CYP2E1	Constant	0	0	0	0.0627744	0
Abamectin	CYP2J2	NA	NA	NA	NA	-0.00329174	0
Abamectin	CYP3A4	Constant	0	0	0	0.0201451	0
Acephate	CYP1A2	Constant	0	0	0	0.174942	0
Acephate	Bgal	Constant	0	0	0	0.0815072	0
Acephate	No_RNA	Constant	0	0	0	0.0514386	0
Acephate	CYP2A6	Constant	0	0	0	0.201498	0
Acephate	CYP2B6	Constant	0	0	0	0.191708	0
Acephate	CYP2C8	Constant	0	0	0	0.224319	0
Acephate	CYP2C9	Constant	0	0	0	0.162925	0
Acephate	CYP2C19	Hill	0.0639214	0.148983	7.99999	0.211381	0
Acephate	CYP2D6	Constant	0	0	0	0.0500888	0
Acephate	CYP2E1	Constant	0	0	0	0.11472	0
Acephate	CYP2J2	Hill	0.0550535	-4.67874	0.3	0.229402	0
Acephate	CYP3A4	Constant	0	0	0	0.0903373	0
Afimoxifene (4-Hydroxytamoxifen)	CYP1A2	Constant	0	0	0	0.00942131	0
Afimoxifene (4-Hydroxytamoxifen)	Bgal	Constant	0	0	0	0.192878	0
Afimoxifene (4-Hydroxytamoxifen)	Bgal	NA	0	0	0	0.192878	0
Afimoxifene (4-Hydroxytamoxifen)	No_RNA	NA	NA	NA	NA	-0.00178147	0
Afimoxifene (4-Hydroxytamoxifen)	CYP2A6	NA	NA	NA	NA	0.000473248	0
Afimoxifene (4-Hydroxytamoxifen)	CYP2B6	Constant	0	0	0	0.0466364	0
Afimoxifene (4-Hydroxytamoxifen)	CYP2C8	NA	NA	NA	NA	-0.00527202	0
Afimoxifene (4-Hydroxytamoxifen)	CYP2C9	Constant	0	0	0	0.126228	0
Afimoxifene (4-Hydroxytamoxifen)	CYP2C19	Constant	0	0	0	0.0981623	0
Afimoxifene (4-Hydroxytamoxifen)	CYP2D6	Constant	0	0	0	0.0545367	0
Afimoxifene (4-Hydroxytamoxifen)	CYP2E1	Constant	0	0	0	0.0787578	0
Afimoxifene (4-Hydroxytamoxifen)	CYP2J2	Constant	0	0	0	0.0308723	0
Afimoxifene (4-Hydroxytamoxifen)	CYP3A4	NA	NA	NA	NA	-0.00570518	0
Amitrole	CYP1A2	Hill	0.272656	2.07466	0.3	0.214248	0
Amitrole	Bgal	Constant	0	0	0	0.175887	0
Amitrole	No_RNA	Constant	0	0	0	0.0236245	0
Amitrole	CYP2A6	Constant	0	0	0	0.0849856	0
Amitrole	CYP2B6	Constant	0	0	0	0.199807	0
Amitrole	CYP2C8	Constant	0	0	0	0.213432	0
Amitrole	CYP2C9	Constant	0	0	0	0.0977116	0
Amitrole	CYP2C19	Constant	0	0	0	0.226342	0
Amitrole	CYP2D6	Gain-Loss	0.277977	-1.66815	7.12258	0.263652	0
Amitrole	CYP2E1	Constant	0	0	0	0.0616718	0
Amitrole	CYP2J2	Hill	0.0697117	-5.21174	3.75332	0.150863	0
Amitrole	CYP3A4	Constant	0	0	0	0.0967172	0
Anastrozole	CYP1A2	Constant	0	0	0	0.222592	0
Anastrozole	Bgal	Constant	0	0	0	0.0726684	0
Anastrozole	No_RNA	Constant	0	0	0	0.0885882	0
Anastrozole	CYP2A6	Constant	0	0	0	0.108829	0
Anastrozole	CYP2B6	Constant	0	0	0	0.141474	0
Anastrozole	CYP2C8	Constant	0	0	0	0.0432559	0
Anastrozole	CYP2C9	Constant	0	0	0	0.0204117	0
Anastrozole	CYP2C19	Constant	0	0	0	0.0816948	0
Anastrozole	CYP2D6	Constant	0	0	0	0.132006	0
Anastrozole	CYP2E1	Constant	0	0	0	0.0837228	0
Anastrozole	CYP2J2	Constant	0	0	0	0.0337094	0
Anastrozole	CYP3A4	Constant	0	0	0	0.14239	0
Apigenin	CYP1A2	Constant	0	0	0	0.0574365	0
Apigenin	Bgal	Constant	0	0	0	0.135974	0
Apigenin	Bgal	NA	0	0	0	0.135974	0
Apigenin	No_RNA	Constant	0	0	0	0.0619137	0
Apigenin	No_RNA	NA	0	0	0	0.0619137	0
Apigenin	CYP2A6	Constant	0	0	0	0.100513	0
Apigenin	CYP2B6	Constant	0	0	0	0.197932	0
Apigenin	CYP2C8	NA	NA	NA	NA	-0.00544121	0
Apigenin	CYP2C9	Constant	0	0	0	0.0746103	0
Apigenin	CYP2C19	Constant	0	0	0	0.0709665	0
Apigenin	CYP2D6	Constant	0	0	0	0.255496	0
Apigenin	CYP2E1	Constant	0	0	0	0.10852	0
Apigenin	CYP2J2	Constant	0	0	0	0.0163873	0
Apigenin	CYP3A4	NA	NA	NA	NA	0	0
Atrazine	CYP1A2	Constant	0	0	0	0.091577	0
Atrazine	Bgal	Constant	0	0	0	0.0873304	0
Atrazine	Bgal	NA	0	0	0	0.0873304	0
Atrazine	No_RNA	Constant	0	0	0	0.0439725	0
Atrazine	No_RNA	NA	0	0	0	0.0439725	0
Atrazine	CYP2A6	Constant	0	0	0	0.0684967	0
Atrazine	CYP2B6	Constant	0	0	0	0.0702957	0
Atrazine	CYP2C8	Constant	0	0	0	0.0513596	0
Atrazine	CYP2C9	Constant	0	0	0	0.110592	0
Atrazine	CYP2C19	Constant	0	0	0	0.178064	0
Atrazine	CYP2D6	Constant	0	0	0	0.0864106	0
Atrazine	CYP2E1	Constant	0	0	0	0.0771871	0
Atrazine	CYP2J2	NA	NA	NA	NA	-0.00438643	0
Atrazine	CYP3A4	Constant	0	0	0	0.056708	0
Benfluralin	CYP1A2	Constant	0	0	0	0.203053	0
Benfluralin	Bgal	Constant	0	0	0	0.123123	0
Benfluralin	No_RNA	Gain-Loss	0.393072	1.28063	0.65103	0.1985	0
Benfluralin	CYP2A6	Constant	0	0	0	0.0966008	0
Benfluralin	CYP2B6	Constant	0	0	0	0.12533	0
Benfluralin	CYP2C8	Gain-Loss	0.244667	-0.164936	0.300033	0.168296	0
Benfluralin	CYP2C9	Constant	0	0	0	0.15633	0
Benfluralin	CYP2C19	Constant	0	0	0	0.150922	0
Benfluralin	CYP2D6	Constant	0	0	0	0.137895	0
Benfluralin	CYP2E1	Constant	0	0	0	0.145225	0
Benfluralin	CYP2J2	Constant	0	0	0	0.238229	0
Benfluralin	CYP3A4	Constant	0	0	0	0.180531	0
Benomyl	CYP1A2	Constant	0	0	0	0.0813001	0
Benomyl	Bgal	Constant	0	0	0	0.203515	0
Benomyl	No_RNA	Constant	0	0	0	0.0566104	0
Benomyl	CYP2A6	Constant	0	0	0	0.158512	0
Benomyl	CYP2B6	Constant	0	0	0	0.191295	0
Benomyl	CYP2C8	Constant	0	0	0	0.168581	0
Benomyl	CYP2C9	Constant	0	0	0	0.122493	0
Benomyl	CYP2C19	Constant	0	0	0	0.374615	0
Benomyl	CYP2D6	Constant	0	0	0	0.105671	0
Benomyl	CYP2E1	Constant	0	0	0	0.219653	0
Benomyl	CYP2J2	Constant	0	0	0	0.135186	0
Benomyl	CYP3A4	Constant	0	0	0	0.164275	0
Bicalutamide	CYP1A2	Gain-Loss	2.13855	0.623947	2.1006	2.09961	1
Bicalutamide	Bgal	Gain-Loss	2.12966	0.673232	1.91973	2.12266	1
Bicalutamide	No_RNA	Gain-Loss	2.03498	0.636275	1.93547	2.10231	1
Bicalutamide	CYP2A6	Gain-Loss	2.26852	0.724907	1.76678	2.15265	1
Bicalutamide	CYP2B6	Gain-Loss	2.16916	0.625739	1.88916	2.09129	1
Bicalutamide	CYP2C8	Gain-Loss	2.42718	0.69259	1.61393	2.24432	1
Bicalutamide	CYP2C9	Gain-Loss	2.23774	0.594038	1.95946	2.26263	1
Bicalutamide	CYP2C19	Gain-Loss	1.9938	0.770296	2.5927	1.88016	1
Bicalutamide	CYP2D6	Gain-Loss	2.36953	0.698708	1.76278	2.20892	1
Bicalutamide	CYP2E1	Gain-Loss	2.49975	0.719331	1.75378	2.44546	1
Bicalutamide	CYP2J2	Gain-Loss	2.32812	0.704921	1.91353	2.22198	1
Bicalutamide	CYP3A4	Gain-Loss	2.13995	0.789858	1.92849	2.08045	1
Bifenthrin	CYP1A2	Constant	0	0	0	0.104568	0
Bifenthrin	Bgal	Constant	0	0	0	0.00781547	0
Bifenthrin	Bgal	NA	0	0	0	0.00781547	0
Bifenthrin	No_RNA	Constant	0	0	0	0.0266911	0
Bifenthrin	No_RNA	NA	0	0	0	0.0266911	0
Bifenthrin	CYP2A6	Constant	0	0	0	0.151038	0
Bifenthrin	CYP2B6	Constant	0	0	0	0.131776	0
Bifenthrin	CYP2C8	Constant	0	0	0	0.0911033	0
Bifenthrin	CYP2C9	Constant	0	0	0	0.16577	0
Bifenthrin	CYP2C19	Constant	0	0	0	0.0271361	0
Bifenthrin	CYP2D6	Constant	0	0	0	0.0139585	0
Bifenthrin	CYP2E1	NA	NA	NA	NA	-0.00190539	0
Bifenthrin	CYP2J2	Constant	0	0	0	0.211912	0
Bifenthrin	CYP3A4	Constant	0	0	0	0.0946504	0
Bis(2-ethylhexyl)hexanedioate	CYP1A2	Constant	0	0	0	0.0967101	0
Bis(2-ethylhexyl)hexanedioate	Bgal	Constant	0	0	0	0.151263	0
Bis(2-ethylhexyl)hexanedioate	No_RNA	Constant	0	0	0	0.0383029	0
Bis(2-ethylhexyl)hexanedioate	CYP2A6	Constant	0	0	0	0.162116	0
Bis(2-ethylhexyl)hexanedioate	CYP2B6	Constant	0	0	0	0.0933666	0
Bis(2-ethylhexyl)hexanedioate	CYP2C8	Gain-Loss	0.453147	1.40655	1.35221	0.238277	0
Bis(2-ethylhexyl)hexanedioate	CYP2C9	Constant	0	0	0	0.0882396	0
Bis(2-ethylhexyl)hexanedioate	CYP2C19	Constant	0	0	0	0.194147	0
Bis(2-ethylhexyl)hexanedioate	CYP2D6	Constant	0	0	0	0.154371	0
Bis(2-ethylhexyl)hexanedioate	CYP2E1	Constant	0	0	0	0.119847	0
Bis(2-ethylhexyl)hexanedioate	CYP2J2	Constant	0	0	0	0.145861	0
Bis(2-ethylhexyl)hexanedioate	CYP3A4	Constant	0	0	0	0.119857	0
Bis(2-ethylhexyl)phthalate	CYP1A2	NA	NA	NA	NA	0.00198636	0
Bis(2-ethylhexyl)phthalate	Bgal	NA	0	0	0	0.16169	0
Bis(2-ethylhexyl)phthalate	Bgal	Constant	0	0	0	0.16169	0
Bis(2-ethylhexyl)phthalate	No_RNA	NA	0	0	0	0.0615736	0
Bis(2-ethylhexyl)phthalate	No_RNA	Constant	0	0	0	0.0615736	0
Bis(2-ethylhexyl)phthalate	CYP2A6	Constant	0	0	0	0.0314966	0
Bis(2-ethylhexyl)phthalate	CYP2B6	Constant	0	0	0	0.0694442	0
Bis(2-ethylhexyl)phthalate	CYP2C8	Constant	0	0	0	0.221233	0
Bis(2-ethylhexyl)phthalate	CYP2C9	NA	NA	NA	NA	-0.00678917	0
Bis(2-ethylhexyl)phthalate	CYP2C19	Constant	0	0	0	0.162022	0
Bis(2-ethylhexyl)phthalate	CYP2D6	Hill	0.143404	1.09887	8	0.218962	0
Bis(2-ethylhexyl)phthalate	CYP2E1	Constant	0	0	0	0.0243685	0
Bis(2-ethylhexyl)phthalate	CYP2J2	Constant	0	0	0	0.125332	0
Bis(2-ethylhexyl)phthalate	CYP3A4	Constant	0	0	0	0.0511929	0
Bisphenol A	CYP1A2	Constant	0	0	0	0.132327	0
Bisphenol A	Bgal	Constant	0	0	0	0.158621	0
Bisphenol A	No_RNA	Constant	0	0	0	0.0392938	0
Bisphenol A	CYP2A6	Constant	0	0	0	0.159414	0
Bisphenol A	CYP2B6	Constant	0	0	0	0.0487361	0
Bisphenol A	CYP2C8	Constant	0	0	0	0.115305	0
Bisphenol A	CYP2C9	Constant	0	0	0	0.0774082	0
Bisphenol A	CYP2C19	Constant	0	0	0	0.110483	0
Bisphenol A	CYP2D6	Constant	0	0	0	0.0842707	0
Bisphenol A	CYP2E1	Constant	0	0	0	0.0271553	0
Bisphenol A	CYP2J2	Constant	0	0	0	0.165368	0
Bisphenol A	CYP3A4	Constant	0	0	0	0.0307904	0
Bisphenol AF	CYP1A2	Constant	0	0	0	0.191314	0
Bisphenol AF	Bgal	Constant	0	0	0	0.183784	0
Bisphenol AF	No_RNA	Constant	0	0	0	0.0750873	0
Bisphenol AF	CYP2A6	Constant	0	0	0	0.100045	0
Bisphenol AF	CYP2B6	Constant	0	0	0	0.040106	0
Bisphenol AF	CYP2C8	Constant	0	0	0	0.180322	0
Bisphenol AF	CYP2C9	Constant	0	0	0	0.127856	0
Bisphenol AF	CYP2C19	Constant	0	0	0	0.568463	0
Bisphenol AF	CYP2D6	Constant	0	0	0	0.02734	0
Bisphenol AF	CYP2E1	Constant	0	0	0	0.0748239	0
Bisphenol AF	CYP2J2	Constant	0	0	0	0.150431	0
Bisphenol AF	CYP3A4	Constant	0	0	0	0.0517307	0
Bisphenol B	CYP1A2	Constant	0	0	0	0.163746	0
Bisphenol B	Bgal	Constant	0	0	0	0.153003	0
Bisphenol B	Bgal	NA	0	0	0	0.153003	0
Bisphenol B	No_RNA	NA	NA	NA	NA	-0.0610023	0
Bisphenol B	CYP2A6	Constant	0	0	0	0.0776716	0
Bisphenol B	CYP2B6	Constant	0	0	0	0.0148846	0
Bisphenol B	CYP2C8	Constant	0	0	0	0.20294	0
Bisphenol B	CYP2C9	Constant	0	0	0	0.0206725	0
Bisphenol B	CYP2C19	NA	NA	NA	NA	-0.0071955	0
Bisphenol B	CYP2D6	NA	NA	NA	NA	-0.00495346	0
Bisphenol B	CYP2E1	Constant	0	0	0	0.188089	0
Bisphenol B	CYP2J2	Constant	0	0	0	0.0795141	0
Bisphenol B	CYP3A4	Constant	0	0	0	0.060968	0
Butylbenzylphthalate	CYP1A2	Constant	0	0	0	0.0885419	0
Butylbenzylphthalate	Bgal	Constant	0	0	0	0.0345978	0
Butylbenzylphthalate	No_RNA	Constant	0	0	0	0.0224938	0
Butylbenzylphthalate	CYP2A6	Constant	0	0	0	0.0228576	0
Butylbenzylphthalate	CYP2B6	Gain-Loss	0.299195	0.711708	7.99026	0.220937	0
Butylbenzylphthalate	CYP2C8	Constant	0	0	0	0.0728519	0
Butylbenzylphthalate	CYP2C9	Constant	0	0	0	0.27231	0
Butylbenzylphthalate	CYP2C19	Constant	0	0	0	0.246827	0
Butylbenzylphthalate	CYP2D6	Constant	0	0	0	0.196747	0
Butylbenzylphthalate	CYP2E1	Constant	0	0	0	0.137576	0
Butylbenzylphthalate	CYP2J2	Constant	0	0	0	0.137698	0
Butylbenzylphthalate	CYP3A4	Constant	0	0	0	0.0602454	0
Butylparaben	CYP1A2	Gain-Loss	2.23276	1.2776	1.86807	1.45979	1
Butylparaben	Bgal	Gain-Loss	1.07794	1.01685	2.52829	1.04844	1
Butylparaben	No_RNA	Gain-Loss	1.40295	1.18402	2.34411	1.13286	1
Butylparaben	CYP2A6	Gain-Loss	2.15563	1.25469	2.51303	1.20963	1
Butylparaben	CYP2B6	Gain-Loss	1.99537	1.07182	2.30533	1.65502	1
Butylparaben	CYP2C8	Gain-Loss	1.92891	1.01698	2.64333	1.83183	1
Butylparaben	CYP2C9	Gain-Loss	1.84705	0.998928	2.10485	1.75339	1
Butylparaben	CYP2C19	Gain-Loss	1.89711	1.0248	3.82726	1.94574	1
Butylparaben	CYP2D6	Gain-Loss	2.03093	1.12488	2.50708	1.79989	1
Butylparaben	CYP2E1	Gain-Loss	2.30352	1.08229	2.58661	1.97834	1
Butylparaben	CYP2J2	Gain-Loss	2.08012	1.01865	1.98639	2.00236	1
Butylparaben	CYP3A4	Gain-Loss	1.46165	1.0501	2.80842	1.39289	1
Carbendazim	CYP1A2	Constant	0	0	0	0.0901916	0
Carbendazim	Bgal	Constant	0	0	0	0.107466	0
Carbendazim	No_RNA	Constant	0	0	0	0.00606665	0
Carbendazim	CYP2A6	Constant	0	0	0	0.101574	0
Carbendazim	CYP2B6	Constant	0	0	0	0.0753312	0
Carbendazim	CYP2C8	Constant	0	0	0	0.108348	0
Carbendazim	CYP2C9	Constant	0	0	0	0.162315	0
Carbendazim	CYP2C19	Constant	0	0	0	0.214177	0
Carbendazim	CYP2D6	Constant	0	0	0	0.143967	0
Carbendazim	CYP2E1	Constant	0	0	0	0.156503	0
Carbendazim	CYP2J2	Constant	0	0	0	0.145366	0
Carbendazim	CYP3A4	Constant	0	0	0	0.125879	0
Carbofuran	CYP1A2	Constant	0	0	0	0.135601	0
Carbofuran	Bgal	Constant	0	0	0	0.0870972	0
Carbofuran	No_RNA	Constant	0	0	0	0.0690917	0
Carbofuran	CYP2A6	Constant	0	0	0	0.017613	0
Carbofuran	CYP2B6	Constant	0	0	0	0.183921	0
Carbofuran	CYP2C8	Constant	0	0	0	0.0414873	0
Carbofuran	CYP2C9	Constant	0	0	0	0.0284962	0
Carbofuran	CYP2C19	Constant	0	0	0	0.0657218	0
Carbofuran	CYP2D6	Constant	0	0	0	0.0155447	0
Carbofuran	CYP2E1	Constant	0	0	0	0.123389	0
Carbofuran	CYP2J2	Constant	0	0	0	0.127798	0
Carbofuran	CYP3A4	Constant	0	0	0	0.105394	0
Chlorothalonil	CYP1A2	Constant	0	0	0	0.33494	0
Chlorothalonil	Bgal	Constant	0	0	0	0.248871	0
Chlorothalonil	No_RNA	Constant	0	0	0	0.0937505	0
Chlorothalonil	CYP2A6	Constant	0	0	0	0.245736	0
Chlorothalonil	CYP2B6	Constant	0	0	0	0.10699	0
Chlorothalonil	CYP2C8	Constant	0	0	0	0.295257	0
Chlorothalonil	CYP2C9	Constant	0	0	0	0.519913	0
Chlorothalonil	CYP2C19	Constant	0	0	0	0.466035	0
Chlorothalonil	CYP2D6	Constant	0	0	0	0.264401	0
Chlorothalonil	CYP2E1	Constant	0	0	0	0.208637	0
Chlorothalonil	CYP2J2	Constant	0	0	0	0.265833	0
Chlorothalonil	CYP3A4	Gain-Loss	0.416324	0.527076	1.78564	0.393199	0
Chlorpyrifos	CYP1A2	Constant	0	0	0	0.178956	0
Chlorpyrifos	Bgal	Constant	0	0	0	0.0167807	0
Chlorpyrifos	Bgal	NA	0	0	0	0.0167807	0
Chlorpyrifos	No_RNA	Constant	0	0	0	0.0723859	0
Chlorpyrifos	No_RNA	NA	0	0	0	0.0723859	0
Chlorpyrifos	CYP2A6	Constant	0	0	0	0.12545	0
Chlorpyrifos	CYP2B6	NA	NA	NA	NA	-0.0431831	0
Chlorpyrifos	CYP2C8	Constant	0	0	0	0.0769852	0
Chlorpyrifos	CYP2C9	Constant	0	0	0	0.075505	0
Chlorpyrifos	CYP2C19	Constant	0	0	0	0.0779757	0
Chlorpyrifos	CYP2D6	Constant	0	0	0	0.108327	0
Chlorpyrifos	CYP2E1	Constant	0	0	0	0.0834714	0
Chlorpyrifos	CYP2J2	Constant	0	0	0	0.106915	0
Chlorpyrifos	CYP3A4	Constant	0	0	0	0.0874073	0
Chlorpyrifos-methyl	CYP1A2	Constant	0	0	0	0.02238	0
Chlorpyrifos-methyl	Bgal	Constant	0	0	0	0.147572	0
Chlorpyrifos-methyl	No_RNA	Constant	0	0	0	0.0308363	0
Chlorpyrifos-methyl	CYP2A6	Constant	0	0	0	0.0169259	0
Chlorpyrifos-methyl	CYP2B6	Constant	0	0	0	0.13234	0
Chlorpyrifos-methyl	CYP2C8	Constant	0	0	0	0.0792166	0
Chlorpyrifos-methyl	CYP2C9	Constant	0	0	0	0.108553	0
Chlorpyrifos-methyl	CYP2C19	Constant	0	0	0	0.0888954	0
Chlorpyrifos-methyl	CYP2D6	Constant	0	0	0	0.0719544	0
Chlorpyrifos-methyl	CYP2E1	Constant	0	0	0	0.0916841	0
Chlorpyrifos-methyl	CYP2J2	Gain-Loss	0.279649	-3.17808	7.98097	0.37454	0
Chlorpyrifos-methyl	CYP3A4	Constant	0	0	0	0.0895295	0
Clomiphene citrate	CYP1A2	Constant	0	0	0	0.0588262	0
Clomiphene citrate	Bgal	Constant	0	0	0	0.115196	0
Clomiphene citrate	Bgal	NA	0	0	0	0.115196	0
Clomiphene citrate	No_RNA	NA	NA	NA	NA	-0.0319376	0
Clomiphene citrate	CYP2A6	Constant	0	0	0	0.136689	0
Clomiphene citrate	CYP2B6	NA	NA	NA	NA	-0.0553779	0
Clomiphene citrate	CYP2C8	Constant	0	0	0	0.0555537	0
Clomiphene citrate	CYP2C9	Constant	0	0	0	0.102671	0
Clomiphene citrate	CYP2C19	Constant	0	0	0	0.0842689	0
Clomiphene citrate	CYP2D6	Constant	0	0	0	0.0450452	0
Clomiphene citrate	CYP2E1	Constant	0	0	0	0.0531457	0
Clomiphene citrate	CYP2J2	Constant	0	0	0	0.150203	0
Clomiphene citrate	CYP3A4	Constant	0	0	0	0.0469504	0
Corticosterone	CYP1A2	Hill	2.54609	1.30477	2.10662	2.46115	1
Corticosterone	Bgal	Hill	2.33106	1.2729	1.90769	2.22669	1
Corticosterone	No_RNA	Hill	2.24307	1.25726	1.60936	2.15356	1
Corticosterone	CYP2A6	Hill	2.37258	1.2403	1.80145	2.25707	1
Corticosterone	CYP2B6	Hill	2.40837	1.34206	1.49318	2.1885	1
Corticosterone	CYP2C8	Hill	2.64543	1.32387	1.61483	2.45537	1
Corticosterone	CYP2C9	Hill	2.45645	1.27525	1.83164	2.31554	1
Corticosterone	CYP2C19	Hill	2.80373	1.3183	1.53723	2.57589	1
Corticosterone	CYP2D6	Hill	2.52872	1.27808	1.568	2.33751	1
Corticosterone	CYP2E1	Hill	2.76974	1.36917	1.71073	2.61909	1
Corticosterone	CYP2J2	Hill	2.48653	1.31672	1.98674	2.67561	1
Corticosterone	CYP3A4	Hill	2.53459	1.40573	1.7599	2.31211	1
Coumestrol	CYP1A2	Constant	0	0	0	0.164153	0
Coumestrol	Bgal	Constant	0	0	0	0.106376	0
Coumestrol	No_RNA	Constant	0	0	0	0.0396151	0
Coumestrol	CYP2A6	Constant	0	0	0	0.135735	0
Coumestrol	CYP2B6	Constant	0	0	0	0.0375324	0
Coumestrol	CYP2C8	Constant	0	0	0	0.112608	0
Coumestrol	CYP2C9	Constant	0	0	0	0.0982711	0
Coumestrol	CYP2C19	Constant	0	0	0	0.0614947	0
Coumestrol	CYP2D6	Constant	0	0	0	0.150304	0
Coumestrol	CYP2E1	Constant	0	0	0	0.00347828	0
Coumestrol	CYP2J2	Constant	0	0	0	0.115991	0
Coumestrol	CYP3A4	Constant	0	0	0	0.0076795	0
Cyfluthrin	CYP1A2	Constant	0	0	0	0.0595687	0
Cyfluthrin	Bgal	Constant	0	0	0	0.132343	0
Cyfluthrin	Bgal	NA	0	0	0	0.132343	0
Cyfluthrin	No_RNA	Constant	0	0	0	0.0221173	0
Cyfluthrin	No_RNA	NA	0	0	0	0.0221173	0
Cyfluthrin	CYP2A6	NA	NA	NA	NA	-0.0243438	0
Cyfluthrin	CYP2B6	Constant	0	0	0	0.116355	0
Cyfluthrin	CYP2C8	Constant	0	0	0	0.0994062	0
Cyfluthrin	CYP2C9	Constant	0	0	0	0.0925879	0
Cyfluthrin	CYP2C19	Constant	0	0	0	0.0954352	0
Cyfluthrin	CYP2D6	Constant	0	0	0	0.203199	0
Cyfluthrin	CYP2E1	Constant	0	0	0	0.124467	0
Cyfluthrin	CYP2J2	Constant	0	0	0	0.198936	0
Cyfluthrin	CYP3A4	Constant	0	0	0	0.098349	0
Cypermethrin	CYP1A2	Constant	0	0	0	0.0245407	0
Cypermethrin	Bgal	Constant	0	0	0	0.10418	0
Cypermethrin	Bgal	NA	0	0	0	0.10418	0
Cypermethrin	No_RNA	NA	NA	NA	NA	-0.00562272	0
Cypermethrin	CYP2A6	Constant	0	0	0	0.0348112	0
Cypermethrin	CYP2B6	Constant	0	0	0	0.0720567	0
Cypermethrin	CYP2C8	Constant	0	0	0	0.16186	0
Cypermethrin	CYP2C9	Constant	0	0	0	0.0775084	0
Cypermethrin	CYP2C19	NA	NA	NA	NA	0.000261381	0
Cypermethrin	CYP2D6	Constant	0	0	0	0.0073869	0
Cypermethrin	CYP2E1	Constant	0	0	0	0.0612899	0
Cypermethrin	CYP2J2	Constant	0	0	0	0.00751203	0
Cypermethrin	CYP3A4	Constant	0	0	0	0.0292272	0
Cyproterone acetate	CYP1A2	Gain-Loss	3.32316	-0.541976	0.504656	2.92666	1
Cyproterone acetate	Bgal	Gain-Loss	2.90378	-0.750778	0.537018	2.79156	1
Cyproterone acetate	No_RNA	Gain-Loss	3.05977	-0.505028	0.492336	2.73948	1
Cyproterone acetate	CYP2A6	Gain-Loss	3.00803	-0.770256	0.541156	2.90113	1
Cyproterone acetate	CYP2B6	Gain-Loss	2.70603	-0.871477	0.595791	2.62802	1
Cyproterone acetate	CYP2C8	Gain-Loss	2.97227	-0.907549	0.579523	2.91023	1
Cyproterone acetate	CYP2C9	Gain-Loss	3.12382	-0.826447	0.544541	3.14724	1
Cyproterone acetate	CYP2C19	Gain-Loss	3.19099	-0.807689	0.511825	3.06959	1
Cyproterone acetate	CYP2D6	Gain-Loss	2.92821	-0.829902	0.631067	3.0172	1
Cyproterone acetate	CYP2E1	Gain-Loss	3.15107	-0.654326	0.570849	3.10256	1
Cyproterone acetate	CYP2J2	Gain-Loss	3.08737	-0.570752	0.614842	3.16014	1
Cyproterone acetate	CYP3A4	Gain-Loss	3.40367	-0.415401	0.633301	3.06331	1
DCLN	CYP1A2	Constant	0	0	0	0.120064	0
DCLN	Bgal	Constant	0	0	0	0.0303586	0
DCLN	Bgal	NA	0	0	0	0.0303586	0
DCLN	No_RNA	Constant	0	0	0	0.0258915	0
DCLN	No_RNA	NA	0	0	0	0.0258915	0
DCLN	CYP2A6	Constant	0	0	0	0.0299792	0
DCLN	CYP2B6	Constant	0	0	0	0.0654337	0
DCLN	CYP2C8	NA	NA	NA	NA	-0.0146542	0
DCLN	CYP2C9	Constant	0	0	0	0.141489	0
DCLN	CYP2C19	Constant	0	0	0	0.0991	0
DCLN	CYP2D6	Constant	0	0	0	0.122004	0
DCLN	CYP2E1	Constant	0	0	0	0.0365653	0
DCLN	CYP2J2	NA	NA	NA	NA	-0.039159	0
DCLN	CYP3A4	Constant	0	0	0	0.0598156	0
Daidzein	CYP1A2	Constant	0	0	0	0.0763942	0
Daidzein	Bgal	Constant	0	0	0	0.039492	0
Daidzein	Bgal	NA	0	0	0	0.039492	0
Daidzein	No_RNA	Constant	0	0	0	0.0623538	0
Daidzein	No_RNA	NA	0	0	0	0.0623538	0
Daidzein	CYP2A6	NA	NA	NA	NA	-0.00706418	0
Daidzein	CYP2B6	Constant	0	0	0	0.0649998	0
Daidzein	CYP2C8	Constant	0	0	0	0.229804	0
Daidzein	CYP2C9	Constant	0	0	0	0.00856443	0
Daidzein	CYP2C19	Constant	0	0	0	0.0137884	0
Daidzein	CYP2D6	Constant	0	0	0	0.116286	0
Daidzein	CYP2E1	Constant	0	0	0	0.0597318	0
Daidzein	CYP2J2	Constant	0	0	0	0.131998	0
Daidzein	CYP3A4	Constant	0	0	0	0.0573488	0
Danazol	CYP1A2	Gain-Loss	4.84925	-2.33475	0.913711	5.06491	1
Danazol	Bgal	Gain-Loss	4.6247	-2.26425	1.07502	4.74744	1
Danazol	No_RNA	Gain-Loss	4.45772	-2.30778	1.16233	4.81915	1
Danazol	CYP2A6	Gain-Loss	4.72008	-2.33645	1.02393	5.13587	1
Danazol	CYP2B6	Gain-Loss	4.73598	-2.32889	1.02493	4.96147	1
Danazol	CYP2C8	Gain-Loss	4.92203	-0.669039	1.3412	5.0584	1
Danazol	CYP2C9	Gain-Loss	4.93837	-1.33897	1.14116	5.37165	1
Danazol	CYP2C19	Gain-Loss	4.94782	-1.88329	1.0992	5.0793	1
Danazol	CYP2D6	Gain-Loss	4.91786	-2.18625	1.12572	5.09232	1
Danazol	CYP2E1	Gain-Loss	5.05656	-2.27934	1.13059	5.30636	1
Danazol	CYP2J2	Gain-Loss	5.11238	-0.990999	2.40467	5.33999	1
Danazol	CYP3A4	Gain-Loss	4.71347	-1.45254	0.78157	4.88732	1
Deltamethrin	CYP1A2	Constant	0	0	0	0.123551	0
Deltamethrin	Bgal	Constant	0	0	0	0.0382432	0
Deltamethrin	No_RNA	Constant	0	0	0	0.0761035	0
Deltamethrin	CYP2A6	Constant	0	0	0	0.135298	0
Deltamethrin	CYP2B6	Constant	0	0	0	0.124848	0
Deltamethrin	CYP2C8	Constant	0	0	0	0.132239	0
Deltamethrin	CYP2C9	Constant	0	0	0	0.118965	0
Deltamethrin	CYP2C19	Constant	0	0	0	0.0191088	0
Deltamethrin	CYP2D6	Constant	0	0	0	0.0867758	0
Deltamethrin	CYP2E1	Constant	0	0	0	0.111158	0
Deltamethrin	CYP2J2	Constant	0	0	0	0.191581	0
Deltamethrin	CYP3A4	Constant	0	0	0	0.00628626	0
Diazinon	CYP1A2	NA	NA	NA	NA	-0.000929572	0
Diazinon	Bgal	NA	0	0	0	0.0598602	0
Diazinon	Bgal	Constant	0	0	0	0.0598602	0
Diazinon	No_RNA	NA	0	0	0	0.0442499	0
Diazinon	No_RNA	Constant	0	0	0	0.0442499	0
Diazinon	CYP2A6	Constant	0	0	0	0.0252621	0
Diazinon	CYP2B6	Constant	0	0	0	0.123427	0
Diazinon	CYP2C8	Constant	0	0	0	0.154356	0
Diazinon	CYP2C9	Constant	0	0	0	0.0232751	0
Diazinon	CYP2C19	Constant	0	0	0	0.0885509	0
Diazinon	CYP2D6	Constant	0	0	0	0.142053	0
Diazinon	CYP2E1	Constant	0	0	0	0.107432	0
Diazinon	CYP2J2	Constant	0	0	0	0.146878	0
Diazinon	CYP3A4	Constant	0	0	0	0.0943172	0
Dibutyl phthalate	CYP1A2	Constant	0	0	0	0.0913521	0
Dibutyl phthalate	Bgal	Constant	0	0	0	0.145061	0
Dibutyl phthalate	No_RNA	Constant	0	0	0	0.0464087	0
Dibutyl phthalate	CYP2A6	Constant	0	0	0	0.0980631	0
Dibutyl phthalate	CYP2B6	Constant	0	0	0	0.072686	0
Dibutyl phthalate	CYP2C8	Constant	0	0	0	0.127319	0
Dibutyl phthalate	CYP2C9	Constant	0	0	0	0.180156	0
Dibutyl phthalate	CYP2C19	Constant	0	0	0	0.248953	0
Dibutyl phthalate	CYP2D6	Constant	0	0	0	0.246278	0
Dibutyl phthalate	CYP2E1	Constant	0	0	0	0.17152	0
Dibutyl phthalate	CYP2J2	Constant	0	0	0	0.120499	0
Dibutyl phthalate	CYP3A4	Constant	0	0	0	0.0501167	0
Dichlobenil	CYP1A2	Constant	0	0	0	0.144127	0
Dichlobenil	Bgal	Constant	0	0	0	0.143567	0
Dichlobenil	No_RNA	Hill	0.0758424	1.4528	7.03579	0.0891776	0
Dichlobenil	CYP2A6	Hill	0.395068	1.82538	0.3	0.213396	0
Dichlobenil	CYP2B6	Constant	0	0	0	0.0891147	0
Dichlobenil	CYP2C8	Hill	0.0670367	-0.58117	7.99999	0.135125	0
Dichlobenil	CYP2C9	Constant	0	0	0	0.145033	0
Dichlobenil	CYP2C19	Constant	0	0	0	0.0537898	0
Dichlobenil	CYP2D6	Hill	0.0495272	-2.41021	7.7861	0.112798	0
Dichlobenil	CYP2E1	Hill	0.21462	0.83398	1.6869	0.339231	0
Dichlobenil	CYP2J2	Constant	0	0	0	0.149143	0
Dichlobenil	CYP3A4	Hill	0.157587	1.63323	0.538511	0.133988	0
Dichlorodiphenyltrichloroethane	CYP1A2	Constant	0	0	0	0.209069	0
Dichlorodiphenyltrichloroethane	Bgal	Constant	0	0	0	0.299468	0
Dichlorodiphenyltrichloroethane	No_RNA	Constant	0	0	0	0.323465	0
Dichlorodiphenyltrichloroethane	CYP2A6	Constant	0	0	0	0.193125	0
Dichlorodiphenyltrichloroethane	CYP2B6	Constant	0	0	0	0.341623	0
Dichlorodiphenyltrichloroethane	CYP2C8	Constant	0	0	0	0.243896	0
Dichlorodiphenyltrichloroethane	CYP2C9	Constant	0	0	0	0.24265	0
Dichlorodiphenyltrichloroethane	CYP2C19	Constant	0	0	0	0.311404	0
Dichlorodiphenyltrichloroethane	CYP2D6	Constant	0	0	0	0.210744	0
Dichlorodiphenyltrichloroethane	CYP2E1	Constant	0	0	0	0.175367	0
Dichlorodiphenyltrichloroethane	CYP2J2	Constant	0	0	0	0.361443	0
Dichlorodiphenyltrichloroethane	CYP3A4	Constant	0	0	0	0.23102	0
Dicyclohexyl phthalate	CYP1A2	Gain-Loss	3.04093	-0.171654	1.59171	2.52624	1
Dicyclohexyl phthalate	Bgal	Gain-Loss	2.52639	-0.125847	1.90149	2.0933	1
Dicyclohexyl phthalate	No_RNA	Gain-Loss	2.53556	-0.0615507	1.93547	1.96856	1
Dicyclohexyl phthalate	CYP2A6	Gain-Loss	3.04691	-0.128309	1.74152	2.01699	1
Dicyclohexyl phthalate	CYP2B6	Gain-Loss	2.49549	-0.0628929	2.20222	2.0415	1
Dicyclohexyl phthalate	CYP2C8	Gain-Loss	2.67175	-0.092009	2.09354	2.08657	1
Dicyclohexyl phthalate	CYP2C9	Gain-Loss	3.01755	-0.064704	1.88733	2.28907	1
Dicyclohexyl phthalate	CYP2C19	Gain-Loss	2.5829	-0.097186	3.75728	2.11642	1
Dicyclohexyl phthalate	CYP2D6	Gain-Loss	2.49297	-0.0884131	2.12962	2.01277	1
Dicyclohexyl phthalate	CYP2E1	Gain-Loss	2.64434	-0.0480676	2.10429	2.06238	1
Dicyclohexyl phthalate	CYP2J2	Gain-Loss	2.74399	-0.0754795	2.54744	1.99183	1
Dicyclohexyl phthalate	CYP3A4	Gain-Loss	2.52516	-0.125721	2.26265	2.22135	1
Diethyl phthalate	CYP1A2	Constant	0	0	0	0.135431	0
Diethyl phthalate	Bgal	Constant	0	0	0	0.267205	0
Diethyl phthalate	No_RNA	Constant	0	0	0	0.0980936	0
Diethyl phthalate	CYP2A6	Gain-Loss	0.427068	-0.917442	7.99999	0.212896	0
Diethyl phthalate	CYP2B6	Constant	0	0	0	0.0572639	0
Diethyl phthalate	CYP2C8	Hill	0.126472	0.75865	8	0.231564	0
Diethyl phthalate	CYP2C9	Constant	0	0	0	0.0819314	0
Diethyl phthalate	CYP2C19	Constant	0	0	0	0.127495	0
Diethyl phthalate	CYP2D6	Constant	0	0	0	0.0484122	0
Diethyl phthalate	CYP2E1	Constant	0	0	0	0.0385957	0
Diethyl phthalate	CYP2J2	Constant	0	0	0	0.0776374	0
Diethyl phthalate	CYP3A4	Constant	0	0	0	0.135684	0
Diethylstilbestrol	CYP1A2	Constant	0	0	0	0.0981042	0
Diethylstilbestrol	Bgal	Constant	0	0	0	0.170353	0
Diethylstilbestrol	No_RNA	Constant	0	0	0	0.0596993	0
Diethylstilbestrol	CYP2A6	Constant	0	0	0	0.154832	0
Diethylstilbestrol	CYP2B6	Constant	0	0	0	0.15515	0
Diethylstilbestrol	CYP2C8	Constant	0	0	0	0.188809	0
Diethylstilbestrol	CYP2C9	Constant	0	0	0	0.110753	0
Diethylstilbestrol	CYP2C19	Constant	0	0	0	0.195805	0
Diethylstilbestrol	CYP2D6	Constant	0	0	0	0.19822	0
Diethylstilbestrol	CYP2E1	Constant	0	0	0	0.131245	0
Diethylstilbestrol	CYP2J2	Constant	0	0	0	0.2308	0
Diethylstilbestrol	CYP3A4	Constant	0	0	0	0.118362	0
Dihexyl phthalate	CYP1A2	Constant	0	0	0	0.108942	0
Dihexyl phthalate	Bgal	Constant	0	0	0	0.115491	0
Dihexyl phthalate	No_RNA	Hill	0.175387	1.71665	0.589773	0.154434	0
Dihexyl phthalate	CYP2A6	Constant	0	0	0	0.118958	0
Dihexyl phthalate	CYP2B6	Hill	0.0641275	-3.31946	4.42201	0.106366	0
Dihexyl phthalate	CYP2C8	Constant	0	0	0	0.0256502	0
Dihexyl phthalate	CYP2C9	Constant	0	0	0	0.170341	0
Dihexyl phthalate	CYP2C19	Constant	0	0	0	0.123585	0
Dihexyl phthalate	CYP2D6	Gain-Loss	0.207514	-1.00933	7.98092	0.177386	0
Dihexyl phthalate	CYP2E1	Constant	0	0	0	0.117133	0
Dihexyl phthalate	CYP2J2	Constant	0	0	0	0.177204	0
Dihexyl phthalate	CYP3A4	Constant	0	0	0	0.0382845	0
Dipentyl phthalate	CYP1A2	Gain-Loss	2.48035	0.269366	1.96982	1.81755	1
Dipentyl phthalate	Bgal	Gain-Loss	1.88134	0.176424	7.99864	1.51661	1
Dipentyl phthalate	No_RNA	Gain-Loss	2.04394	0.338216	2.32995	1.50108	1
Dipentyl phthalate	CYP2A6	Gain-Loss	2.26171	0.215855	2.54239	1.84447	1
Dipentyl phthalate	CYP2B6	Gain-Loss	2.26824	0.177071	7.98984	1.78481	1
Dipentyl phthalate	CYP2C8	Gain-Loss	2.26567	0.259923	1.66246	1.63301	1
Dipentyl phthalate	CYP2C9	Gain-Loss	2.57678	0.210651	1.73055	2.06553	1
Dipentyl phthalate	CYP2C19	Gain-Loss	2.56563	0.220683	2.56058	2.13754	1
Dipentyl phthalate	CYP2D6	Gain-Loss	2.1241	0.180512	7.14897	1.4939	1
Dipentyl phthalate	CYP2E1	Gain-Loss	2.00948	0.248386	2.3815	1.65449	1
Dipentyl phthalate	CYP2J2	Gain-Loss	2.18055	0.195679	2.06198	1.78069	1
Dipentyl phthalate	CYP3A4	Gain-Loss	2.12982	0.339947	2.05058	1.30491	1
Enclomiphene hydrochloride	CYP1A2	Constant	0	0	0	0.0531627	0
Enclomiphene hydrochloride	Bgal	NA	NA	NA	NA	-0.00344072	0
Enclomiphene hydrochloride	No_RNA	NA	NA	NA	NA	-0.00279637	0
Enclomiphene hydrochloride	CYP2A6	NA	NA	NA	NA	-0.0480472	0
Enclomiphene hydrochloride	CYP2B6	NA	NA	NA	NA	-0.0740429	0
Enclomiphene hydrochloride	CYP2C8	Constant	0	0	0	0.0208495	0
Enclomiphene hydrochloride	CYP2C9	NA	NA	NA	NA	-0.0123871	0
Enclomiphene hydrochloride	CYP2C19	Constant	0	0	0	0.0266133	0
Enclomiphene hydrochloride	CYP2D6	NA	NA	NA	NA	-0.0154416	0
Enclomiphene hydrochloride	CYP2E1	Constant	0	0	0	0.088394	0
Enclomiphene hydrochloride	CYP2J2	Constant	0	0	0	0.192858	0
Enclomiphene hydrochloride	CYP3A4	Constant	0	0	0	0.0153036	0
Equilin	CYP1A2	Gain-Loss	3.91676	0.587583	1.98204	3.16036	1
Equilin	Bgal	Hill	2.94132	0.329867	1.79193	3.0997	1
Equilin	No_RNA	Gain-Loss	3.16838	0.360081	1.60254	2.91913	1
Equilin	CYP2A6	Gain-Loss	3.1954	0.352574	1.63955	3.08983	1
Equilin	CYP2B6	Gain-Loss	4.3431	0.417213	1.26222	3.26841	1
Equilin	CYP2C8	Gain-Loss	3.39152	0.31581	1.64327	3.40544	1
Equilin	CYP2C9	Gain-Loss	4.12448	0.453789	1.48331	3.33723	1
Equilin	CYP2C19	Gain-Loss	4.11399	0.633625	1.93028	3.28921	1
Equilin	CYP2D6	Gain-Loss	4.08347	0.442554	1.40401	3.22796	1
Equilin	CYP2E1	Gain-Loss	3.47036	0.305374	1.48482	3.33979	1
Equilin	CYP2J2	Gain-Loss	4.35358	0.444515	1.56379	3.54752	1
Equilin	CYP3A4	Gain-Loss	3.77036	0.628143	1.56152	2.84325	1
Esfenvalerate	CYP1A2	Constant	0	0	0	0.0592891	0
Esfenvalerate	Bgal	Constant	0	0	0	0.0971939	0
Esfenvalerate	No_RNA	Constant	0	0	0	0.112636	0
Esfenvalerate	CYP2A6	Constant	0	0	0	0.158931	0
Esfenvalerate	CYP2B6	Constant	0	0	0	0.0514969	0
Esfenvalerate	CYP2C8	Constant	0	0	0	0.0593195	0
Esfenvalerate	CYP2C9	Constant	0	0	0	0.202648	0
Esfenvalerate	CYP2C19	Constant	0	0	0	0.119319	0
Esfenvalerate	CYP2D6	Constant	0	0	0	0.139645	0
Esfenvalerate	CYP2E1	Constant	0	0	0	0.111746	0
Esfenvalerate	CYP2J2	Constant	0	0	0	0.198521	0
Esfenvalerate	CYP3A4	Constant	0	0	0	0.142857	0
Estrone	CYP1A2	Gain-Loss	4.24025	0.677289	1.49856	3.45687	1
Estrone	Bgal	Gain-Loss	3.9666	0.635353	0.824192	3.21582	1
Estrone	No_RNA	Hill	3.2431	0.419895	0.854838	3.058	1
Estrone	CYP2A6	Gain-Loss	4.09828	0.557722	0.774341	3.30258	1
Estrone	CYP2B6	Gain-Loss	4.40011	0.46073	0.648757	3.48826	1
Estrone	CYP2C8	Gain-Loss	4.68422	0.485963	0.653039	3.70032	1
Estrone	CYP2C9	Gain-Loss	4.28219	0.492734	0.798537	3.49785	1
Estrone	CYP2C19	Gain-Loss	3.95584	0.666193	1.14753	3.27787	1
Estrone	CYP2D6	Gain-Loss	4.61338	0.460667	0.677068	3.56457	1
Estrone	CYP2E1	Gain-Loss	4.7219	0.487829	0.631293	3.64044	1
Estrone	CYP2J2	Gain-Loss	4.44659	0.45206	0.727245	3.54656	1
Estrone	CYP3A4	Gain-Loss	3.89011	0.647342	0.768561	3.06505	1
Ethoprop	CYP1A2	Constant	0	0	0	0.132214	0
Ethoprop	Bgal	Constant	0	0	0	0.10583	0
Ethoprop	Bgal	NA	0	0	0	0.10583	0
Ethoprop	No_RNA	Constant	0	0	0	0.0266379	0
Ethoprop	No_RNA	NA	0	0	0	0.0266379	0
Ethoprop	CYP2A6	Constant	0	0	0	0.0114212	0
Ethoprop	CYP2B6	Constant	0	0	0	0.0255667	0
Ethoprop	CYP2C8	Constant	0	0	0	0.224377	0
Ethoprop	CYP2C9	Constant	0	0	0	0.0481273	0
Ethoprop	CYP2C19	NA	NA	NA	NA	-0.103445	0
Ethoprop	CYP2D6	Constant	0	0	0	0.155449	0
Ethoprop	CYP2E1	Constant	0	0	0	0.0302777	0
Ethoprop	CYP2J2	Constant	0	0	0	0.13877	0
Ethoprop	CYP3A4	Constant	0	0	0	0.0436372	0
Ethylparaben	CYP1A2	Constant	0	0	0	0.136455	0
Ethylparaben	Bgal	Hill	0.0658873	0.326907	8	0.12669	0
Ethylparaben	No_RNA	Constant	0	0	0	0.115196	0
Ethylparaben	CYP2A6	Constant	0	0	0	0.146814	0
Ethylparaben	CYP2B6	Constant	0	0	0	0.127594	0
Ethylparaben	CYP2C8	Hill	0.14435	1.05686	8	0.158965	0
Ethylparaben	CYP2C9	Constant	0	0	0	0.131172	0
Ethylparaben	CYP2C19	Constant	0	0	0	0.116187	0
Ethylparaben	CYP2D6	Hill	0.148517	0.533604	0.3	0.240185	0
Ethylparaben	CYP2E1	Constant	0	0	0	0.199142	0
Ethylparaben	CYP2J2	Constant	0	0	0	0.162393	0
Ethylparaben	CYP3A4	Constant	0	0	0	0.113937	0
Exemestane	CYP1A2	Gain-Loss	5.83683	-1.37814	0.635217	5.78856	1
Exemestane	Bgal	Gain-Loss	5.73161	-1.29245	0.70268	5.66862	1
Exemestane	No_RNA	Gain-Loss	5.47277	-1.27963	0.724087	5.47115	1
Exemestane	CYP2A6	Gain-Loss	5.64998	-1.52367	0.640671	5.85678	1
Exemestane	CYP2B6	Gain-Loss	5.66123	-1.40862	0.718831	5.58214	1
Exemestane	CYP2C8	Gain-Loss	5.82473	-1.38292	0.706092	5.89718	1
Exemestane	CYP2C9	Gain-Loss	5.85379	-1.52265	0.690497	6.01288	1
Exemestane	CYP2C19	Gain-Loss	5.72472	-1.47386	0.699012	5.74755	1
Exemestane	CYP2D6	Gain-Loss	5.81139	-1.49486	0.714814	5.88623	1
Exemestane	CYP2E1	Gain-Loss	5.87065	-1.60866	0.716822	5.94509	1
Exemestane	CYP2J2	Hill	5.58866	-1.66782	0.782564	5.89135	1
Exemestane	CYP3A4	Gain-Loss	5.92881	-1.48417	0.690318	6.04627	1
Fenarimol	CYP1A2	Constant	0	0	0	0.0842081	0
Fenarimol	Bgal	Constant	0	0	0	0.144093	0
Fenarimol	No_RNA	Constant	0	0	0	0.0551268	0
Fenarimol	CYP2A6	Constant	0	0	0	0.10246	0
Fenarimol	CYP2B6	Constant	0	0	0	0.139163	0
Fenarimol	CYP2C8	Constant	0	0	0	0.161401	0
Fenarimol	CYP2C9	Constant	0	0	0	0.139767	0
Fenarimol	CYP2C19	Constant	0	0	0	0.144799	0
Fenarimol	CYP2D6	Constant	0	0	0	0.102352	0
Fenarimol	CYP2E1	Constant	0	0	0	0.112258	0
Fenarimol	CYP2J2	Constant	0	0	0	0.107066	0
Fenarimol	CYP3A4	Constant	0	0	0	0.205797	0
Fenitrothion	CYP1A2	Gain-Loss	1.99402	1.04096	2.44986	1.80762	1
Fenitrothion	Bgal	Gain-Loss	1.43173	1.01386	4.83747	1.48414	1
Fenitrothion	No_RNA	Gain-Loss	1.71753	1.01017	2.73186	1.64798	1
Fenitrothion	CYP2A6	Gain-Loss	1.83116	1.0555	3.34455	1.75182	1
Fenitrothion	CYP2B6	Gain-Loss	1.30555	1.05461	3.65268	1.25622	1
Fenitrothion	CYP2C8	Gain-Loss	1.36776	1.04471	3.8173	1.26732	1
Fenitrothion	CYP2C9	Gain-Loss	1.33234	1.08289	5.61846	1.29848	1
Fenitrothion	CYP2C19	Gain-Loss	1.48174	1.09549	8	1.4696	1
Fenitrothion	CYP2D6	Gain-Loss	1.3059	1.05049	8	1.33125	1
Fenitrothion	CYP2E1	Gain-Loss	1.41814	1.04559	7.20334	1.39949	1
Fenitrothion	CYP2J2	Gain-Loss	1.86531	1.19228	2.81668	1.84455	1
Fenitrothion	CYP3A4	Gain-Loss	1.50056	1.08207	8	1.52123	1
Fenthion	CYP1A2	Constant	0	0	0	0.0792931	0
Fenthion	Bgal	Constant	0	0	0	0.057694	0
Fenthion	Bgal	NA	0	0	0	0.057694	0
Fenthion	No_RNA	Constant	0	0	0	0.0084539	0
Fenthion	No_RNA	NA	0	0	0	0.0084539	0
Fenthion	CYP2A6	Constant	0	0	0	0.118419	0
Fenthion	CYP2B6	Constant	0	0	0	0.236543	0
Fenthion	CYP2C8	Constant	0	0	0	0.0656919	0
Fenthion	CYP2C9	Constant	0	0	0	0.176104	0
Fenthion	CYP2C19	NA	NA	NA	NA	-0.00447348	0
Fenthion	CYP2D6	Constant	0	0	0	0.119299	0
Fenthion	CYP2E1	Constant	0	0	0	0.168434	0
Fenthion	CYP2J2	Constant	0	0	0	0.151592	0
Fenthion	CYP3A4	Constant	0	0	0	0.0182391	0
Fenvalerate	CYP1A2	Constant	0	0	0	0.0634487	0
Fenvalerate	Bgal	Constant	0	0	0	0.0809097	0
Fenvalerate	No_RNA	Constant	0	0	0	0.0254458	0
Fenvalerate	CYP2A6	Constant	0	0	0	0.0894645	0
Fenvalerate	CYP2B6	Constant	0	0	0	0.10476	0
Fenvalerate	CYP2C8	Constant	0	0	0	0.0701358	0
Fenvalerate	CYP2C9	Constant	0	0	0	0.186239	0
Fenvalerate	CYP2C19	Constant	0	0	0	0.293174	0
Fenvalerate	CYP2D6	Constant	0	0	0	0.113075	0
Fenvalerate	CYP2E1	Constant	0	0	0	0.0997986	0
Fenvalerate	CYP2J2	Constant	0	0	0	0.190395	0
Fenvalerate	CYP3A4	Constant	0	0	0	0.0789969	0
Finasteride	CYP1A2	Constant	0	0	0	0.0868973	0
Finasteride	Bgal	Constant	0	0	0	0.161936	0
Finasteride	No_RNA	Constant	0	0	0	0.067543	0
Finasteride	CYP2A6	Constant	0	0	0	0.177902	0
Finasteride	CYP2B6	Constant	0	0	0	0.188648	0
Finasteride	CYP2C8	Constant	0	0	0	0.189954	0
Finasteride	CYP2C9	Constant	0	0	0	0.136403	0
Finasteride	CYP2C19	Constant	0	0	0	0.123297	0
Finasteride	CYP2D6	Constant	0	0	0	0.0724871	0
Finasteride	CYP2E1	Constant	0	0	0	0.157388	0
Finasteride	CYP2J2	Constant	0	0	0	0.183963	0
Finasteride	CYP3A4	Constant	0	0	0	0.03778	0
Flutamide	CYP1A2	Gain-Loss	1.39322	0.527645	2.55625	1.35082	1
Flutamide	Bgal	Constant	0	0	0	0.0132724	0
Flutamide	Bgal	NA	0	0	0	0.0132724	0
Flutamide	No_RNA	NA	NA	NA	NA	0.00109892	0
Flutamide	CYP2A6	Constant	0	0	0	0.115366	0
Flutamide	CYP2B6	Constant	0	0	0	0.106432	0
Flutamide	CYP2C8	NA	NA	NA	NA	-0.0340848	0
Flutamide	CYP2C9	Constant	0	0	0	0.0558501	0
Flutamide	CYP2C19	Gain-Loss	1.08862	0.707175	2.61929	0.88616	0
Flutamide	CYP2D6	NA	NA	NA	NA	-0.0114682	0
Flutamide	CYP2E1	Constant	0	0	0	0.0678188	0
Flutamide	CYP2J2	Constant	0	0	0	0.013315	0
Flutamide	CYP3A4	NA	NA	NA	NA	-0.0239085	0
Flutolanil	CYP1A2	Constant	0	0	0	0.127459	0
Flutolanil	Bgal	Constant	0	0	0	0.12195	0
Flutolanil	No_RNA	Constant	0	0	0	0.0424479	0
Flutolanil	CYP2A6	Constant	0	0	0	0.160394	0
Flutolanil	CYP2B6	Constant	0	0	0	0.0596332	0
Flutolanil	CYP2C8	Constant	0	0	0	0.160906	0
Flutolanil	CYP2C9	Constant	0	0	0	0.208578	0
Flutolanil	CYP2C19	Constant	0	0	0	0.129457	0
Flutolanil	CYP2D6	Constant	0	0	0	0.249614	0
Flutolanil	CYP2E1	Constant	0	0	0	0.251831	0
Flutolanil	CYP2J2	Constant	0	0	0	0.141363	0
Flutolanil	CYP3A4	Constant	0	0	0	0.160062	0
Folpet	CYP1A2	Constant	0	0	0	0.247197	0
Folpet	Bgal	Gain-Loss	0.57333	1.0993	1.12337	0.313497	0
Folpet	No_RNA	Constant	0	0	0	0.0528862	0
Folpet	CYP2A6	Constant	0	0	0	0.0855275	0
Folpet	CYP2B6	Constant	0	0	0	0.0923449	0
Folpet	CYP2C8	Gain-Loss	0.537841	1.2672	1.98334	0.423249	0
Folpet	CYP2C9	Hill	0.245659	0.962538	8	0.360153	0
Folpet	CYP2C19	Hill	0.306973	-1.24571	0.519931	0.371712	0
Folpet	CYP2D6	Constant	0	0	0	0.193981	0
Folpet	CYP2E1	Hill	0.133813	0.38259	8	0.289672	0
Folpet	CYP2J2	Constant	0	0	0	0.186999	0
Folpet	CYP3A4	Constant	0	0	0	0.123492	0
Formestane	CYP1A2	Gain-Loss	6.25609	0.162149	0.873835	5.26716	1
Formestane	Bgal	Gain-Loss	5.76851	0.156915	1.00815	5.14749	1
Formestane	No_RNA	Gain-Loss	5.53063	0.181078	1.06848	4.93211	1
Formestane	CYP2A6	Gain-Loss	5.93289	0.0778504	0.910049	5.38932	1
Formestane	CYP2B6	Gain-Loss	5.55896	0.0460909	1.01901	5.29942	1
Formestane	CYP2C8	Gain-Loss	6.06748	0.145121	0.925464	5.36011	1
Formestane	CYP2C9	Gain-Loss	6.64477	0.196228	0.811365	5.59935	1
Formestane	CYP2C19	Hill	5.03449	-0.0850593	1.21756	5.14295	1
Formestane	CYP2D6	Gain-Loss	6.43866	0.247888	0.866634	5.57179	1
Formestane	CYP2E1	Gain-Loss	5.99112	0.0865021	0.909317	5.56944	1
Formestane	CYP2J2	Gain-Loss	6.78992	0.259316	0.849046	5.51392	1
Formestane	CYP3A4	Gain-Loss	6.71744	0.362204	0.846769	5.48572	1
Fulvestrant	CYP1A2	Constant	0	0	0	0.0826609	0
Fulvestrant	Bgal	Constant	0	0	0	0.106468	0
Fulvestrant	No_RNA	Constant	0	0	0	0.081207	0
Fulvestrant	CYP2A6	Constant	0	0	0	0.0572771	0
Fulvestrant	CYP2B6	Constant	0	0	0	0.137279	0
Fulvestrant	CYP2C8	Constant	0	0	0	0.0761206	0
Fulvestrant	CYP2C9	Constant	0	0	0	0.0911325	0
Fulvestrant	CYP2C19	Constant	0	0	0	0.208705	0
Fulvestrant	CYP2D6	Constant	0	0	0	0.191602	0
Fulvestrant	CYP2E1	Constant	0	0	0	0.047564	0
Fulvestrant	CYP2J2	Constant	0	0	0	0.106915	0
Fulvestrant	CYP3A4	Constant	0	0	0	0.104006	0
Genistein	CYP1A2	Constant	0	0	0	0.0812425	0
Genistein	Bgal	Constant	0	0	0	0.0479785	0
Genistein	Bgal	NA	0	0	0	0.0479785	0
Genistein	No_RNA	Constant	0	0	0	0.177335	0
Genistein	No_RNA	NA	0	0	0	0.177335	0
Genistein	CYP2A6	Constant	0	0	0	0.0782385	0
Genistein	CYP2B6	Constant	0	0	0	0.0167246	0
Genistein	CYP2C8	Constant	0	0	0	0.0560456	0
Genistein	CYP2C9	Constant	0	0	0	0.168515	0
Genistein	CYP2C19	Constant	0	0	0	0.0698334	0
Genistein	CYP2D6	Constant	0	0	0	0.0227454	0
Genistein	CYP2E1	Constant	0	0	0	0.0288439	0
Genistein	CYP2J2	NA	NA	NA	NA	-0.0559039	0
Genistein	CYP3A4	Constant	0	0	0	0.0355549	0
Hydroxyflutamide	CYP1A2	Gain-Loss	3.15279	0.667341	1.56063	2.90204	1
Hydroxyflutamide	Bgal	Hill	2.83599	0.597838	1.6258	2.85927	1
Hydroxyflutamide	No_RNA	Gain-Loss	3.16306	0.704365	1.40334	2.76037	1
Hydroxyflutamide	CYP2A6	Gain-Loss	3.13769	0.62371	1.46286	3.05565	1
Hydroxyflutamide	CYP2B6	Hill	2.82769	0.657306	1.57509	2.83643	1
Hydroxyflutamide	CYP2C8	Gain-Loss	3.27678	0.58071	1.45426	3.12178	1
Hydroxyflutamide	CYP2C9	Hill	3.14721	0.668112	1.54513	3.1641	1
Hydroxyflutamide	CYP2C19	Hill	2.97228	0.57442	1.54697	2.92187	1
Hydroxyflutamide	CYP2D6	Hill	3.11991	0.593334	1.77397	3.21463	1
Hydroxyflutamide	CYP2E1	Hill	3.28495	0.564318	1.42111	3.33556	1
Hydroxyflutamide	CYP2J2	Hill	3.22587	0.611755	1.45496	3.35223	1
Hydroxyflutamide	CYP3A4	Gain-Loss	3.55155	0.774832	1.36919	3.29496	1
Hydroxyprogesterone caproate	CYP1A2	Constant	0	0	0	0.137647	0
Hydroxyprogesterone caproate	Bgal	Constant	0	0	0	0.102866	0
Hydroxyprogesterone caproate	Bgal	NA	0	0	0	0.102866	0
Hydroxyprogesterone caproate	No_RNA	Constant	0	0	0	0.0107255	0
Hydroxyprogesterone caproate	No_RNA	NA	0	0	0	0.0107255	0
Hydroxyprogesterone caproate	CYP2A6	Constant	0	0	0	0.0951648	0
Hydroxyprogesterone caproate	CYP2B6	NA	NA	NA	NA	0.00062986	0
Hydroxyprogesterone caproate	CYP2C8	Constant	0	0	0	0.0470292	0
Hydroxyprogesterone caproate	CYP2C9	Constant	0	0	0	0.0799063	0
Hydroxyprogesterone caproate	CYP2C19	Constant	0	0	0	0.278447	0
Hydroxyprogesterone caproate	CYP2D6	Constant	0	0	0	0.214746	0
Hydroxyprogesterone caproate	CYP2E1	NA	NA	NA	NA	-0.120449	0
Hydroxyprogesterone caproate	CYP2J2	Constant	0	0	0	0.191271	0
Hydroxyprogesterone caproate	CYP3A4	Gain-Loss	0.103892	-5.21194	3.0551	0.135529	0
Iprodione	CYP1A2	Constant	0	0	0	0.225432	0
Iprodione	Bgal	Constant	0	0	0	0.212791	0
Iprodione	No_RNA	Constant	0	0	0	0.0585918	0
Iprodione	CYP2A6	Constant	0	0	0	0.118361	0
Iprodione	CYP2B6	Constant	0	0	0	0.33566	0
Iprodione	CYP2C8	Constant	0	0	0	0.119632	0
Iprodione	CYP2C9	Constant	0	0	0	0.156822	0
Iprodione	CYP2C19	Constant	0	0	0	0.210991	0
Iprodione	CYP2D6	Constant	0	0	0	0.157355	0
Iprodione	CYP2E1	Constant	0	0	0	0.148979	0
Iprodione	CYP2J2	Constant	0	0	0	0.125478	0
Iprodione	CYP3A4	Constant	0	0	0	0.188511	0
Kaempferol	CYP1A2	Constant	0	0	0	0.142034	0
Kaempferol	Bgal	Constant	0	0	0	0.0571641	0
Kaempferol	Bgal	NA	0	0	0	0.0571641	0
Kaempferol	No_RNA	Constant	0	0	0	0.0837629	0
Kaempferol	No_RNA	NA	0	0	0	0.0837629	0
Kaempferol	CYP2A6	NA	NA	NA	NA	-0.0455147	0
Kaempferol	CYP2B6	Constant	0	0	0	0.137344	0
Kaempferol	CYP2C8	Constant	0	0	0	0.195939	0
Kaempferol	CYP2C9	Constant	0	0	0	0.107689	0
Kaempferol	CYP2C19	Constant	0	0	0	0.225138	0
Kaempferol	CYP2D6	Constant	0	0	0	0.149991	0
Kaempferol	CYP2E1	Constant	0	0	0	0.0415948	0
Kaempferol	CYP2J2	Constant	0	0	0	0.141522	0
Kaempferol	CYP3A4	Constant	0	0	0	0.121442	0
Letrozole	CYP1A2	Constant	0	0	0	0.0526111	0
Letrozole	Bgal	Constant	0	0	0	0.0836028	0
Letrozole	No_RNA	Constant	0	0	0	0.0914958	0
Letrozole	CYP2A6	Constant	0	0	0	0.246753	0
Letrozole	CYP2B6	Constant	0	0	0	0.131318	0
Letrozole	CYP2C8	Gain-Loss	0.225795	0.79176	8	0.223174	0
Letrozole	CYP2C9	Constant	0	0	0	0.170295	0
Letrozole	CYP2C19	Constant	0	0	0	0.0784575	0
Letrozole	CYP2D6	Gain-Loss	0.11811	0.468588	8	0.151194	0
Letrozole	CYP2E1	Constant	0	0	0	0.200503	0
Letrozole	CYP2J2	Constant	0	0	0	0.104887	0
Letrozole	CYP3A4	Constant	0	0	0	0.0625561	0
Levonorgestrel	CYP1A2	Hill	5.99373	-2.63437	0.727635	6.09045	1
Levonorgestrel	Bgal	Hill	5.88288	-2.51757	0.815627	5.97201	1
Levonorgestrel	No_RNA	Hill	5.51091	-2.47913	0.848829	5.59061	1
Levonorgestrel	CYP2A6	Hill	5.91621	-2.61888	0.756655	6.1191	1
Levonorgestrel	CYP2B6	Hill	5.84094	-2.54059	0.823186	5.99905	1
Levonorgestrel	CYP2C8	Hill	5.95243	-2.50753	0.785616	6.0788	1
Levonorgestrel	CYP2C9	Hill	6.11633	-2.56888	0.745573	6.21984	1
Levonorgestrel	CYP2C19	Hill	6.07826	-2.47894	0.789018	6.17333	1
Levonorgestrel	CYP2D6	Hill	5.96133	-2.55627	0.793984	6.01562	1
Levonorgestrel	CYP2E1	Hill	6.15809	-2.56478	0.760978	6.28328	1
Levonorgestrel	CYP2J2	Hill	6.05573	-2.51787	0.746331	6.24792	1
Levonorgestrel	CYP3A4	Gain-Loss	6.12994	-2.4076	0.712174	6.26515	1
Linuron	CYP1A2	Constant	0	0	0	0.165931	0
Linuron	Bgal	Constant	0	0	0	0.137566	0
Linuron	No_RNA	Constant	0	0	0	0.0644238	0
Linuron	CYP2A6	Constant	0	0	0	0.183513	0
Linuron	CYP2B6	Constant	0	0	0	0.209881	0
Linuron	CYP2C8	Constant	0	0	0	0.16663	0
Linuron	CYP2C9	Constant	0	0	0	0.105852	0
Linuron	CYP2C19	Constant	0	0	0	0.194584	0
Linuron	CYP2D6	Constant	0	0	0	0.122653	0
Linuron	CYP2E1	Constant	0	0	0	0.123528	0
Linuron	CYP2J2	Constant	0	0	0	0.105859	0
Linuron	CYP3A4	Constant	0	0	0	0.194043	0
Malathion	CYP1A2	Constant	0	0	0	0.20456	0
Malathion	Bgal	Constant	0	0	0	0.138508	0
Malathion	No_RNA	Constant	0	0	0	0.132904	0
Malathion	CYP2A6	Constant	0	0	0	0.0787704	0
Malathion	CYP2B6	Constant	0	0	0	0.0749368	0
Malathion	CYP2C8	Constant	0	0	0	0.118873	0
Malathion	CYP2C9	Constant	0	0	0	0.369926	0
Malathion	CYP2C19	Constant	0	0	0	0.184114	0
Malathion	CYP2D6	Constant	0	0	0	0.0179458	0
Malathion	CYP2E1	Constant	0	0	0	0.0504637	0
Malathion	CYP2J2	Constant	0	0	0	0.0113549	0
Malathion	CYP3A4	Constant	0	0	0	0.0930375	0
Mestranol	CYP1A2	Gain-Loss	0.478758	-0.575577	7.99999	0.518809	0
Mestranol	Bgal	Constant	0	0	0	0.152101	0
Mestranol	Bgal	NA	0	0	0	0.152101	0
Mestranol	No_RNA	Constant	0	0	0	0.208935	0
Mestranol	No_RNA	NA	0	0	0	0.208935	0
Mestranol	CYP2A6	Constant	0	0	0	0.223663	0
Mestranol	CYP2B6	Constant	0	0	0	0.232952	0
Mestranol	CYP2C8	Constant	0	0	0	0.191032	0
Mestranol	CYP2C9	Gain-Loss	0.989211	0.211983	2.28689	1.08495	1
Mestranol	CYP2C19	Constant	0	0	0	0.164217	0
Mestranol	CYP2D6	Constant	0	0	0	0.0596233	0
Mestranol	CYP2E1	Constant	0	0	0	0.00454631	0
Mestranol	CYP2J2	Constant	0	0	0	0.0911372	0
Mestranol	CYP3A4	NA	NA	NA	NA	-0.0691836	0
Metalaxyl	CYP1A2	Constant	0	0	0	0.213235	0
Metalaxyl	Bgal	Constant	0	0	0	0.150869	0
Metalaxyl	No_RNA	Gain-Loss	0.0886203	-2.66842	2.11374	0.0847558	0
Metalaxyl	CYP2A6	Constant	0	0	0	0.0659137	0
Metalaxyl	CYP2B6	Hill	0.081074	-3.44237	3.50026	0.298983	0
Metalaxyl	CYP2C8	Hill	0.124616	0.634973	8	0.185743	0
Metalaxyl	CYP2C9	Hill	0.094586	-5.21173	3.60065	0.224811	0
Metalaxyl	CYP2C19	Constant	0	0	0	0.243926	0
Metalaxyl	CYP2D6	Constant	0	0	0	0.0937562	0
Metalaxyl	CYP2E1	Constant	0	0	0	0.0677953	0
Metalaxyl	CYP2J2	Hill	0.0843897	0.718102	8	0.132026	0
Metalaxyl	CYP3A4	Gain-Loss	0.365253	0.82172	7.99991	0.246453	0
Methomyl	CYP1A2	Constant	0	0	0	0.135601	0
Methomyl	Bgal	Constant	0	0	0	0.0815602	0
Methomyl	Bgal	NA	0	0	0	0.0815602	0
Methomyl	No_RNA	NA	NA	NA	NA	-0.00186365	0
Methomyl	CYP2A6	Constant	0	0	0	0.0781122	0
Methomyl	CYP2B6	Constant	0	0	0	0.185573	0
Methomyl	CYP2C8	Constant	0	0	0	0.15688	0
Methomyl	CYP2C9	Constant	0	0	0	0.137165	0
Methomyl	CYP2C19	Constant	0	0	0	0.281807	0
Methomyl	CYP2D6	NA	NA	NA	NA	-0.0823354	0
Methomyl	CYP2E1	Constant	0	0	0	0.144218	0
Methomyl	CYP2J2	Constant	0	0	0	0.13709	0
Methomyl	CYP3A4	Constant	0	0	0	0.0979964	0
Methoxychlor	CYP1A2	Constant	0	0	0	0.124917	0
Methoxychlor	Bgal	Constant	0	0	0	0.128602	0
Methoxychlor	No_RNA	Constant	0	0	0	0.217201	0
Methoxychlor	CYP2A6	Constant	0	0	0	0.102076	0
Methoxychlor	CYP2B6	Constant	0	0	0	0.111869	0
Methoxychlor	CYP2C8	Constant	0	0	0	0.197689	0
Methoxychlor	CYP2C9	Constant	0	0	0	0.302531	0
Methoxychlor	CYP2C19	Constant	0	0	0	0.0653502	0
Methoxychlor	CYP2D6	Constant	0	0	0	0.177141	0
Methoxychlor	CYP2E1	Constant	0	0	0	0.0795439	0
Methoxychlor	CYP2J2	Constant	0	0	0	0.161116	0
Methoxychlor	CYP3A4	Constant	0	0	0	0.143581	0
Metolachlor	CYP1A2	Constant	0	0	0	0.0742864	0
Metolachlor	Bgal	Constant	0	0	0	0.108828	0
Metolachlor	No_RNA	Constant	0	0	0	0.089253	0
Metolachlor	CYP2A6	Constant	0	0	0	0.0674394	0
Metolachlor	CYP2B6	Constant	0	0	0	0.208134	0
Metolachlor	CYP2C8	Constant	0	0	0	0.135809	0
Metolachlor	CYP2C9	Constant	0	0	0	0.0982711	0
Metolachlor	CYP2C19	Constant	0	0	0	0.0858778	0
Metolachlor	CYP2D6	Constant	0	0	0	0.185783	0
Metolachlor	CYP2E1	Constant	0	0	0	0.08035	0
Metolachlor	CYP2J2	Constant	0	0	0	0.13927	0
Metolachlor	CYP3A4	Constant	0	0	0	0.141503	0
Metribuzin	CYP1A2	Constant	0	0	0	0.100785	0
Metribuzin	Bgal	Constant	0	0	0	0.285483	0
Metribuzin	No_RNA	Constant	0	0	0	0.0547684	0
Metribuzin	CYP2A6	Constant	0	0	0	0.253622	0
Metribuzin	CYP2B6	Constant	0	0	0	0.0833284	0
Metribuzin	CYP2C8	Hill	0.086273	-4.79001	4.60505	0.180107	0
Metribuzin	CYP2C9	Constant	0	0	0	0.145331	0
Metribuzin	CYP2C19	Hill	0.206483	1.48394	2.23655	0.207083	0
Metribuzin	CYP2D6	Gain-Loss	0.368821	1.36915	8	0.234506	0
Metribuzin	CYP2E1	Constant	0	0	0	0.146984	0
Metribuzin	CYP2J2	Gain-Loss	0.280272	1.62141	0.914324	0.195839	0
Metribuzin	CYP3A4	Gain-Loss	0.417206	-0.241306	0.308567	0.224289	0
Mifepristone	CYP1A2	Gain-Loss	2.15547	-1.66781	1.28348	2.22124	1
Mifepristone	Bgal	Gain-Loss	2.11467	-1.59346	0.959481	2.12709	1
Mifepristone	No_RNA	Gain-Loss	2.07886	-1.60538	1.20425	2.12315	1
Mifepristone	CYP2A6	Gain-Loss	2.01196	-1.69635	1.31992	2.07581	1
Mifepristone	CYP2B6	Gain-Loss	2.36239	-1.45626	1.30171	2.42523	1
Mifepristone	CYP2C8	Gain-Loss	2.32754	-0.650928	1.99631	2.40222	1
Mifepristone	CYP2C9	Gain-Loss	2.51739	-1.33148	1.39166	2.54767	1
Mifepristone	CYP2C19	Gain-Loss	2.42733	-0.979189	1.23216	2.47435	1
Mifepristone	CYP2D6	Gain-Loss	2.28151	-1.49404	1.28334	2.46453	1
Mifepristone	CYP2E1	Gain-Loss	2.26777	-1.58729	1.12597	2.41559	1
Mifepristone	CYP2J2	Gain-Loss	1.92219	-1.5284	1.07414	2.17827	1
Mifepristone	CYP3A4	Gain-Loss	1.77893	-0.732032	1.5582	1.93929	1
Mono(2-ethylhexyl) phthalate	CYP1A2	Constant	0	0	0	0.0864535	0
Mono(2-ethylhexyl) phthalate	Bgal	Gain-Loss	0.27325	-0.994458	0.3	0.419936	0
Mono(2-ethylhexyl) phthalate	Bgal	NA	0.27325	-0.994458	0.3	0.419936	0
Mono(2-ethylhexyl) phthalate	No_RNA	Constant	0	0	0	0.0620572	0
Mono(2-ethylhexyl) phthalate	No_RNA	NA	0	0	0	0.0620572	0
Mono(2-ethylhexyl) phthalate	CYP2A6	Constant	0	0	0	0.21975	0
Mono(2-ethylhexyl) phthalate	CYP2B6	Constant	0	0	0	0.265703	0
Mono(2-ethylhexyl) phthalate	CYP2C8	Constant	0	0	0	0.0722539	0
Mono(2-ethylhexyl) phthalate	CYP2C9	NA	NA	NA	NA	-0.00611169	0
Mono(2-ethylhexyl) phthalate	CYP2C19	Constant	0	0	0	0.0645233	0
Mono(2-ethylhexyl) phthalate	CYP2D6	Constant	0	0	0	0.0500769	0
Mono(2-ethylhexyl) phthalate	CYP2E1	Constant	0	0	0	0.0342558	0
Mono(2-ethylhexyl) phthalate	CYP2J2	Constant	0	0	0	0.270979	0
Mono(2-ethylhexyl) phthalate	CYP3A4	Constant	0	0	0	0.0839181	0
Naringenin	CYP1A2	Constant	0	0	0	0.116988	0
Naringenin	Bgal	Constant	0	0	0	0.261105	0
Naringenin	No_RNA	Constant	0	0	0	0.0697678	0
Naringenin	CYP2A6	Constant	0	0	0	0.157282	0
Naringenin	CYP2B6	Constant	0	0	0	0.10001	0
Naringenin	CYP2C8	Constant	0	0	0	0.0134914	0
Naringenin	CYP2C9	Constant	0	0	0	0.371385	0
Naringenin	CYP2C19	Constant	0	0	0	0.110787	0
Naringenin	CYP2D6	Constant	0	0	0	0.242179	0
Naringenin	CYP2E1	Constant	0	0	0	0.0954678	0
Naringenin	CYP2J2	Constant	0	0	0	0.166549	0
Naringenin	CYP3A4	Constant	0	0	0	0.137856	0
Nilutamide	CYP1A2	Hill	2.18993	1.01233	1.44554	2.11893	1
Nilutamide	Bgal	Hill	2.19566	0.963463	2.45238	2.29066	1
Nilutamide	No_RNA	Hill	1.76114	0.926928	2.27012	1.7306	1
Nilutamide	CYP2A6	Hill	2.16895	1.03377	1.99655	2.22107	1
Nilutamide	CYP2B6	Hill	2.11038	1.18414	1.88958	2.17235	1
Nilutamide	CYP2C8	Hill	2.28378	1.00947	2.20217	2.30861	1
Nilutamide	CYP2C9	Hill	2.28744	1.1595	1.91273	2.19946	1
Nilutamide	CYP2C19	Hill	2.26512	1.10875	1.88954	2.32532	1
Nilutamide	CYP2D6	Hill	2.48078	1.09753	1.694	2.33432	1
Nilutamide	CYP2E1	Hill	2.55335	1.04068	2.08583	2.69166	1
Nilutamide	CYP2J2	Hill	2.38799	1.06775	2.2092	2.40244	1
Nilutamide	CYP3A4	Hill	2.50543	1.05467	2.20288	2.51483	1
Norethindrone	CYP1A2	Hill	5.57088	-2.03304	0.604704	5.78362	1
Norethindrone	Bgal	Hill	5.51825	-2.01753	0.652764	5.79479	1
Norethindrone	No_RNA	Gain-Loss	5.16491	-1.98034	0.743052	5.35779	1
Norethindrone	CYP2A6	Gain-Loss	5.67239	-2.0004	0.595784	5.94269	1
Norethindrone	CYP2B6	Gain-Loss	5.42841	-1.95064	0.716798	5.58406	1
Norethindrone	CYP2C8	Gain-Loss	5.55114	-1.88689	0.696873	5.78573	1
Norethindrone	CYP2C9	Gain-Loss	5.77417	-1.90429	0.668138	5.97899	1
Norethindrone	CYP2C19	Gain-Loss	5.70807	-1.77514	0.65812	5.8264	1
Norethindrone	CYP2D6	Hill	5.47271	-2.04258	0.807432	5.67576	1
Norethindrone	CYP2E1	Gain-Loss	5.74853	-1.90225	0.64969	5.94727	1
Norethindrone	CYP2J2	Gain-Loss	5.68068	-1.86465	0.760312	5.89282	1
Norethindrone	CYP3A4	Hill	5.62645	-1.80131	0.65793	5.85481	1
Norflurazon	CYP1A2	Constant	0	0	0	0.137658	0
Norflurazon	Bgal	Constant	0	0	0	0.202092	0
Norflurazon	No_RNA	Gain-Loss	0.25371	1.527	0.572072	0.126233	0
Norflurazon	CYP2A6	Constant	0	0	0	0.163307	0
Norflurazon	CYP2B6	Constant	0	0	0	0.228123	0
Norflurazon	CYP2C8	Constant	0	0	0	0.2436	0
Norflurazon	CYP2C9	Constant	0	0	0	0.0485439	0
Norflurazon	CYP2C19	Constant	0	0	0	0.197739	0
Norflurazon	CYP2D6	Constant	0	0	0	0.141192	0
Norflurazon	CYP2E1	Constant	0	0	0	0.134659	0
Norflurazon	CYP2J2	Constant	0	0	0	0.15098	0
Norflurazon	CYP3A4	Constant	0	0	0	0.0522085	0
Octamethylcyclotetrasiloxane	CYP1A2	Constant	0	0	0	0.24883	0
Octamethylcyclotetrasiloxane	Bgal	Constant	0	0	0	0.167241	0
Octamethylcyclotetrasiloxane	No_RNA	Constant	0	0	0	0.0542719	0
Octamethylcyclotetrasiloxane	CYP2A6	Constant	0	0	0	0.0961864	0
Octamethylcyclotetrasiloxane	CYP2B6	Hill	0.113481	-4.04061	0.3	0.197519	0
Octamethylcyclotetrasiloxane	CYP2C8	Hill	0.0960745	-2.45904	7.32894	0.191647	0
Octamethylcyclotetrasiloxane	CYP2C9	Constant	0	0	0	0.191783	0
Octamethylcyclotetrasiloxane	CYP2C19	Constant	0	0	0	0.180006	0
Octamethylcyclotetrasiloxane	CYP2D6	Constant	0	0	0	0.142417	0
Octamethylcyclotetrasiloxane	CYP2E1	Hill	0.119202	0.654502	8	0.173684	0
Octamethylcyclotetrasiloxane	CYP2J2	Gain-Loss	0.162098	-2.44399	7.95698	0.256399	0
Octamethylcyclotetrasiloxane	CYP3A4	Constant	0	0	0	0.134254	0
Octylbicycloheptenedicarboximide	CYP1A2	Constant	0	0	0	0.33186	0
Octylbicycloheptenedicarboximide	Bgal	Constant	0	0	0	0.23699	0
Octylbicycloheptenedicarboximide	No_RNA	Constant	0	0	0	0.0591057	0
Octylbicycloheptenedicarboximide	CYP2A6	Constant	0	0	0	0.260416	0
Octylbicycloheptenedicarboximide	CYP2B6	Constant	0	0	0	0.211999	0
Octylbicycloheptenedicarboximide	CYP2C8	Constant	0	0	0	0.119221	0
Octylbicycloheptenedicarboximide	CYP2C9	Constant	0	0	0	0.151676	0
Octylbicycloheptenedicarboximide	CYP2C19	Constant	0	0	0	0.300765	0
Octylbicycloheptenedicarboximide	CYP2D6	Constant	0	0	0	0.436374	0
Octylbicycloheptenedicarboximide	CYP2E1	Constant	0	0	0	0.191975	0
Octylbicycloheptenedicarboximide	CYP2J2	Constant	0	0	0	0.114304	0
Octylbicycloheptenedicarboximide	CYP3A4	Constant	0	0	0	0.325302	0
Oxamyl	CYP1A2	Constant	0	0	0	0.12371	0
Oxamyl	Bgal	Constant	0	0	0	0.0792319	0
Oxamyl	No_RNA	Constant	0	0	0	0.1985	0
Oxamyl	CYP2A6	Constant	0	0	0	0.114515	0
Oxamyl	CYP2B6	Constant	0	0	0	0.173445	0
Oxamyl	CYP2C8	Constant	0	0	0	0.0659277	0
Oxamyl	CYP2C9	Constant	0	0	0	0.0826145	0
Oxamyl	CYP2C19	Constant	0	0	0	0.103093	0
Oxamyl	CYP2D6	Constant	0	0	0	0.0661758	0
Oxamyl	CYP2E1	Constant	0	0	0	0.136297	0
Oxamyl	CYP2J2	Constant	0	0	0	0.220401	0
Oxamyl	CYP3A4	Constant	0	0	0	0.106463	0
Pentachloronitrobenzene	CYP1A2	Constant	0	0	0	0.104072	0
Pentachloronitrobenzene	Bgal	Constant	0	0	0	0.0841256	0
Pentachloronitrobenzene	No_RNA	Constant	0	0	0	0.179769	0
Pentachloronitrobenzene	CYP2A6	Constant	0	0	0	0.15208	0
Pentachloronitrobenzene	CYP2B6	Constant	0	0	0	0.210978	0
Pentachloronitrobenzene	CYP2C8	Constant	0	0	0	0.0662296	0
Pentachloronitrobenzene	CYP2C9	Constant	0	0	0	0.238007	0
Pentachloronitrobenzene	CYP2C19	Constant	0	0	0	0.32274	0
Pentachloronitrobenzene	CYP2D6	Constant	0	0	0	0.13391	0
Pentachloronitrobenzene	CYP2E1	Constant	0	0	0	0.121171	0
Pentachloronitrobenzene	CYP2J2	Constant	0	0	0	0.212386	0
Pentachloronitrobenzene	CYP3A4	Constant	0	0	0	0.0393168	0
Pentachlorophenol	CYP1A2	Constant	0	0	0	0.0245327	0
Pentachlorophenol	Bgal	Constant	0	0	0	0.0613694	0
Pentachlorophenol	Bgal	NA	0	0	0	0.0613694	0
Pentachlorophenol	No_RNA	Constant	0	0	0	0.0175612	0
Pentachlorophenol	No_RNA	NA	0	0	0	0.0175612	0
Pentachlorophenol	CYP2A6	Constant	0	0	0	0.077853	0
Pentachlorophenol	CYP2B6	Constant	0	0	0	0.169771	0
Pentachlorophenol	CYP2C8	Constant	0	0	0	0.0701119	0
Pentachlorophenol	CYP2C9	Constant	0	0	0	0.137838	0
Pentachlorophenol	CYP2C19	Constant	0	0	0	0.221832	0
Pentachlorophenol	CYP2D6	Constant	0	0	0	0.0492412	0
Pentachlorophenol	CYP2E1	Constant	0	0	0	0.0715661	0
Pentachlorophenol	CYP2J2	Constant	0	0	0	0.103763	0
Pentachlorophenol	CYP3A4	NA	NA	NA	NA	-0.0251284	0
Permethrin	CYP1A2	Constant	0	0	0	0.0100232	0
Permethrin	Bgal	NA	NA	NA	NA	0	0
Permethrin	No_RNA	Constant	0	0	0	0.0584808	0
Permethrin	No_RNA	NA	0	0	0	0.0584808	0
Permethrin	CYP2A6	Constant	0	0	0	0.0224798	0
Permethrin	CYP2B6	Constant	0	0	0	0.0999442	0
Permethrin	CYP2C8	Constant	0	0	0	0.169742	0
Permethrin	CYP2C9	Constant	0	0	0	0.0532025	0
Permethrin	CYP2C19	NA	NA	NA	NA	-0.068589	0
Permethrin	CYP2D6	Constant	0	0	0	0.0488373	0
Permethrin	CYP2E1	NA	NA	NA	NA	-0.00805933	0
Permethrin	CYP2J2	Constant	0	0	0	0.151016	0
Permethrin	CYP3A4	NA	NA	NA	NA	-0.00575301	0
Phenothrin	CYP1A2	Constant	0	0	0	0.124821	0
Phenothrin	Bgal	Constant	0	0	0	0.0341753	0
Phenothrin	No_RNA	Constant	0	0	0	0.102297	0
Phenothrin	CYP2A6	Constant	0	0	0	0.151236	0
Phenothrin	CYP2B6	Constant	0	0	0	0.226276	0
Phenothrin	CYP2C8	Constant	0	0	0	0.0834518	0
Phenothrin	CYP2C9	Constant	0	0	0	0.137504	0
Phenothrin	CYP2C19	Constant	0	0	0	0.11312	0
Phenothrin	CYP2D6	Constant	0	0	0	0.0735491	0
Phenothrin	CYP2E1	Constant	0	0	0	0.102414	0
Phenothrin	CYP2J2	Constant	0	0	0	0.211677	0
Phenothrin	CYP3A4	Constant	0	0	0	0.0231731	0
Phosmet	CYP1A2	Hill	0.070424	-1.63793	7.98391	0.210684	0
Phosmet	Bgal	Constant	0	0	0	0.087866	0
Phosmet	No_RNA	Constant	0	0	0	0.0357542	0
Phosmet	CYP2A6	Constant	0	0	0	0.0670201	0
Phosmet	CYP2B6	Constant	0	0	0	0.172005	0
Phosmet	CYP2C8	Constant	0	0	0	0.128118	0
Phosmet	CYP2C9	Hill	0.421731	2.03495	7.99992	0.171124	0
Phosmet	CYP2C19	Constant	0	0	0	0.133004	0
Phosmet	CYP2D6	Constant	0	0	0	0.110269	0
Phosmet	CYP2E1	Constant	0	0	0	0.173023	0
Phosmet	CYP2J2	Constant	0	0	0	0.119713	0
Phosmet	CYP3A4	Constant	0	0	0	0.144754	0
Prochloraz	CYP1A2	Constant	0	0	0	0.60995	0
Prochloraz	Bgal	Constant	0	0	0	0.57748	0
Prochloraz	No_RNA	Constant	0	0	0	0.611572	0
Prochloraz	CYP2A6	Constant	0	0	0	0.371945	0
Prochloraz	CYP2B6	Gain-Loss	0.715871	-1.2071	1.76919	0.811697	0
Prochloraz	CYP2C8	Constant	0	0	0	0.740183	0
Prochloraz	CYP2C9	Gain-Loss	1.41581	-0.894094	1.81659	1.42567	1
Prochloraz	CYP2C19	Constant	0	0	0	0.435651	0
Prochloraz	CYP2D6	Constant	0	0	0	0.49285	0
Prochloraz	CYP2E1	Constant	0	0	0	0.411444	0
Prochloraz	CYP2J2	Constant	0	0	0	0.359484	0
Prochloraz	CYP3A4	Gain-Loss	0.645159	-0.700156	7.99999	0.666316	0
Procymidone	CYP1A2	Constant	0	0	0	0.0223397	0
Procymidone	Bgal	Constant	0	0	0	0.122737	0
Procymidone	No_RNA	Hill	0.339572	1.76728	8	0.394345	0
Procymidone	CYP2A6	Constant	0	0	0	0.0538814	0
Procymidone	CYP2B6	Constant	0	0	0	0.0827621	0
Procymidone	CYP2C8	Constant	0	0	0	0.179833	0
Procymidone	CYP2C9	Constant	0	0	0	0.0441509	0
Procymidone	CYP2C19	Constant	0	0	0	0.147977	0
Procymidone	CYP2D6	Constant	0	0	0	0.145224	0
Procymidone	CYP2E1	Constant	0	0	0	0.132941	0
Procymidone	CYP2J2	Constant	0	0	0	0.135894	0
Procymidone	CYP3A4	Constant	0	0	0	0.0914476	0
Propargite	CYP1A2	Constant	0	0	0	0.137901	0
Propargite	Bgal	Constant	0	0	0	0.115706	0
Propargite	Bgal	NA	0	0	0	0.115706	0
Propargite	No_RNA	Constant	0	0	0	0.0464087	0
Propargite	No_RNA	NA	0	0	0	0.0464087	0
Propargite	CYP2A6	Constant	0	0	0	0.0776716	0
Propargite	CYP2B6	NA	NA	NA	NA	-0.0133252	0
Propargite	CYP2C8	Constant	0	0	0	0.137113	0
Propargite	CYP2C9	Constant	0	0	0	0.221209	0
Propargite	CYP2C19	Constant	0	0	0	0.220365	0
Propargite	CYP2D6	Constant	0	0	0	0.145684	0
Propargite	CYP2E1	Constant	0	0	0	0.106939	0
Propargite	CYP2J2	Constant	0	0	0	0.04199	0
Propargite	CYP3A4	Constant	0	0	0	0.0355084	0
Propiconazole	CYP1A2	Constant	0	0	0	0.16717	0
Propiconazole	Bgal	Constant	0	0	0	0.189481	0
Propiconazole	No_RNA	Constant	0	0	0	0.0815286	0
Propiconazole	CYP2A6	Constant	0	0	0	0.185969	0
Propiconazole	CYP2B6	Constant	0	0	0	0.158562	0
Propiconazole	CYP2C8	Constant	0	0	0	0.135203	0
Propiconazole	CYP2C9	Constant	0	0	0	0.184831	0
Propiconazole	CYP2C19	Constant	0	0	0	0.233923	0
Propiconazole	CYP2D6	Constant	0	0	0	0.140492	0
Propiconazole	CYP2E1	Constant	0	0	0	0.0984225	0
Propiconazole	CYP2J2	Constant	0	0	0	0.164998	0
Propiconazole	CYP3A4	Constant	0	0	0	0.164818	0
Propyzamide	CYP1A2	Constant	0	0	0	0.314755	0
Propyzamide	Bgal	Constant	0	0	0	0.0145366	0
Propyzamide	No_RNA	Constant	0	0	0	0.0779412	0
Propyzamide	CYP2A6	Constant	0	0	0	0.0417805	0
Propyzamide	CYP2B6	Constant	0	0	0	0.12526	0
Propyzamide	CYP2C8	Constant	0	0	0	0.185572	0
Propyzamide	CYP2C9	Constant	0	0	0	0.161558	0
Propyzamide	CYP2C19	Constant	0	0	0	0.152779	0
Propyzamide	CYP2D6	Constant	0	0	0	0.105486	0
Propyzamide	CYP2E1	Constant	0	0	0	0.176993	0
Propyzamide	CYP2J2	Gain-Loss	0.13094	-5.12858	7.54509	0.190748	0
Propyzamide	CYP3A4	Constant	0	0	0	0.154176	0
R1881	CYP1A2	Gain-Loss	6.40233	-5.27663	0.563609	6.35077	1
R1881	Bgal	Gain-Loss	6.39918	-5.21813	0.560417	6.33113	1
R1881	No_RNA	Hill	5.99809	-5.14343	0.630933	6.0584	1
R1881	CYP2A6	Hill	6.35998	-5.31083	0.590732	6.42988	1
R1881	CYP2B6	Hill	6.15247	-5.18863	0.574313	6.13382	1
R1881	CYP2C8	Hill	6.3071	-5.19565	0.570469	6.39144	1
R1881	CYP2C9	Gain-Loss	6.4889	-5.27226	0.532243	6.46298	1
R1881	CYP2C19	Hill	6.38252	-5.15452	0.544776	6.39888	1
R1881	CYP2D6	Gain-Loss	6.44034	-5.14635	0.571126	6.40661	1
R1881	CYP2E1	Hill	6.5007	-5.20122	0.560299	6.45978	1
R1881	CYP2J2	Hill	6.40783	-5.24686	0.578678	6.39099	1
R1881	CYP3A4	Gain-Loss	6.6559	-5.24552	0.532204	6.60302	1
Raloxifene hydrochloride	CYP1A2	Constant	0	0	0	0.0856627	0
Raloxifene hydrochloride	Bgal	Constant	0	0	0	0.143605	0
Raloxifene hydrochloride	Bgal	NA	0	0	0	0.143605	0
Raloxifene hydrochloride	No_RNA	Constant	0	0	0	0.101615	0
Raloxifene hydrochloride	No_RNA	NA	0	0	0	0.101615	0
Raloxifene hydrochloride	CYP2A6	Constant	0	0	0	0.0983361	0
Raloxifene hydrochloride	CYP2B6	Constant	0	0	0	0.159596	0
Raloxifene hydrochloride	CYP2C8	Constant	0	0	0	0.0799429	0
Raloxifene hydrochloride	CYP2C9	Constant	0	0	0	0.0768117	0
Raloxifene hydrochloride	CYP2C19	Constant	0	0	0	0.282016	0
Raloxifene hydrochloride	CYP2D6	Constant	0	0	0	0.151398	0
Raloxifene hydrochloride	CYP2E1	Constant	0	0	0	0.238443	0
Raloxifene hydrochloride	CYP2J2	NA	NA	NA	NA	0.000524712	0
Raloxifene hydrochloride	CYP3A4	Constant	0	0	0	0.086662	0
Simazine	CYP1A2	Hill	0.422681	1.25268	0.498503	0.255487	0
Simazine	Bgal	Constant	0	0	0	0.146597	0
Simazine	Bgal	NA	0	0	0	0.146597	0
Simazine	No_RNA	Constant	0	0	0	0.0572818	0
Simazine	No_RNA	NA	0	0	0	0.0572818	0
Simazine	CYP2A6	Constant	0	0	0	0.109243	0
Simazine	CYP2B6	Constant	0	0	0	0.196729	0
Simazine	CYP2C8	Constant	0	0	0	0.103944	0
Simazine	CYP2C9	Constant	0	0	0	0.128237	0
Simazine	CYP2C19	Constant	0	0	0	0.167011	0
Simazine	CYP2D6	Constant	0	0	0	0.0692526	0
Simazine	CYP2E1	Constant	0	0	0	0.0791058	0
Simazine	CYP2J2	NA	NA	NA	NA	-0.0440175	0
Simazine	CYP3A4	Constant	0	0	0	0.0350147	0
Spironolactone	CYP1A2	Hill	4.11045	-0.636522	0.527468	4.0923	1
Spironolactone	Bgal	Hill	3.74377	-0.794812	0.581108	3.95074	1
Spironolactone	No_RNA	Hill	3.44858	-0.877181	0.67622	3.485	1
Spironolactone	CYP2A6	Hill	3.893	-0.780293	0.621456	4.09768	1
Spironolactone	CYP2B6	Hill	3.57449	-0.853151	0.70113	3.55779	1
Spironolactone	CYP2C8	Hill	3.89708	-0.348064	0.750964	3.82498	1
Spironolactone	CYP2C9	Hill	4.08967	-0.760357	0.626505	4.30233	1
Spironolactone	CYP2C19	Hill	4.13539	-0.793859	0.555972	4.08576	1
Spironolactone	CYP2D6	Hill	4.20237	-0.655482	0.534891	4.13981	1
Spironolactone	CYP2E1	Hill	4.05386	-0.688764	0.621399	4.14485	1
Spironolactone	CYP2J2	Hill	4.25311	-0.446864	0.595698	4.15644	1
Spironolactone	CYP3A4	Hill	4.60917	-0.370935	0.559209	4.59947	1
Tamoxifen	CYP1A2	Constant	0	0	0	0.0255314	0
Tamoxifen	Bgal	Constant	0	0	0	0.043859	0
Tamoxifen	Bgal	NA	0	0	0	0.043859	0
Tamoxifen	No_RNA	NA	NA	NA	NA	-0.0116031	0
Tamoxifen	CYP2A6	NA	NA	NA	NA	-0.0147455	0
Tamoxifen	CYP2B6	Constant	0	0	0	0.208941	0
Tamoxifen	CYP2C8	Constant	0	0	0	0.126336	0
Tamoxifen	CYP2C9	Constant	0	0	0	0.0989783	0
Tamoxifen	CYP2C19	Constant	0	0	0	0.0781989	0
Tamoxifen	CYP2D6	Constant	0	0	0	0.210102	0
Tamoxifen	CYP2E1	NA	NA	NA	NA	-0.057175	0
Tamoxifen	CYP2J2	Constant	0	0	0	0.033302	0
Tamoxifen	CYP3A4	NA	NA	NA	NA	0.0004717	0
Tebuconazole	CYP1A2	Constant	0	0	0	0.0540007	0
Tebuconazole	Bgal	Constant	0	0	0	0.13201	0
Tebuconazole	No_RNA	Constant	0	0	0	0.0585186	0
Tebuconazole	CYP2A6	Constant	0	0	0	0.0997331	0
Tebuconazole	CYP2B6	Constant	0	0	0	0.154011	0
Tebuconazole	CYP2C8	Constant	0	0	0	0.10735	0
Tebuconazole	CYP2C9	Constant	0	0	0	0.122146	0
Tebuconazole	CYP2C19	Constant	0	0	0	0.0521126	0
Tebuconazole	CYP2D6	Constant	0	0	0	0.110563	0
Tebuconazole	CYP2E1	Constant	0	0	0	0.00550498	0
Tebuconazole	CYP2J2	Constant	0	0	0	0.039571	0
Tebuconazole	CYP3A4	Constant	0	0	0	0.35814	0
Testosterone propionate	CYP1A2	Gain-Loss	7.18428	-0.379756	0.525286	6.14686	1
Testosterone propionate	Bgal	Gain-Loss	6.8719	-0.402545	0.574371	6.25622	1
Testosterone propionate	No_RNA	Hill	5.57484	-0.630205	0.810678	5.86046	1
Testosterone propionate	CYP2A6	Hill	5.76443	-0.808787	0.735661	6.2264	1
Testosterone propionate	CYP2B6	Gain-Loss	6.68471	-0.580378	0.587567	6.05562	1
Testosterone propionate	CYP2C8	Hill	6.17812	-0.854411	0.706157	6.28285	1
Testosterone propionate	CYP2C9	Gain-Loss	6.76515	-0.771874	0.554577	6.51575	1
Testosterone propionate	CYP2C19	Gain-Loss	6.26076	-0.874524	0.59474	6.17133	1
Testosterone propionate	CYP2D6	Hill	6.04622	-0.89524	0.706372	6.23329	1
Testosterone propionate	CYP2E1	Gain-Loss	7.0457	-0.653691	0.561441	6.45974	1
Testosterone propionate	CYP2J2	Gain-Loss	7.27815	-0.565773	0.515429	6.48463	1
Testosterone propionate	CYP3A4	Hill	6.45202	-0.871378	0.654919	6.55071	1
Tetramethrin	CYP1A2	Constant	0	0	0	0.0271732	0
Tetramethrin	Bgal	Constant	0	0	0	0.122611	0
Tetramethrin	Bgal	NA	0	0	0	0.122611	0
Tetramethrin	No_RNA	Constant	0	0	0	0.0562551	0
Tetramethrin	No_RNA	NA	0	0	0	0.0562551	0
Tetramethrin	CYP2A6	Constant	0	0	0	0.213876	0
Tetramethrin	CYP2B6	Constant	0	0	0	0.116732	0
Tetramethrin	CYP2C8	Constant	0	0	0	0.0269405	0
Tetramethrin	CYP2C9	Constant	0	0	0	0.0490768	0
Tetramethrin	CYP2C19	Constant	0	0	0	0.0792971	0
Tetramethrin	CYP2D6	Constant	0	0	0	0.129389	0
Tetramethrin	CYP2E1	Constant	0	0	0	0.0178669	0
Tetramethrin	CYP2J2	Constant	0	0	0	0.0167081	0
Tetramethrin	CYP3A4	NA	NA	NA	NA	0.00282789	0
Triadimefon	CYP1A2	Constant	0	0	0	0.189485	0
Triadimefon	Bgal	Constant	0	0	0	0.137019	0
Triadimefon	No_RNA	Constant	0	0	0	0.125638	0
Triadimefon	CYP2A6	Constant	0	0	0	0.201498	0
Triadimefon	CYP2B6	Constant	0	0	0	0.0753008	0
Triadimefon	CYP2C8	Constant	0	0	0	0.112281	0
Triadimefon	CYP2C9	Constant	0	0	0	0.163208	0
Triadimefon	CYP2C19	Constant	0	0	0	0.24507	0
Triadimefon	CYP2D6	Constant	0	0	0	0.198526	0
Triadimefon	CYP2E1	Constant	0	0	0	0.181151	0
Triadimefon	CYP2J2	Constant	0	0	0	0.219379	0
Triadimefon	CYP3A4	Constant	0	0	0	0.192198	0
Tributylchlorostannane	CYP1A2	NA	NA	NA	NA	-0.0264249	0
Tributylchlorostannane	Bgal	NA	0	0	0	0.274758	0
Tributylchlorostannane	Bgal	Constant	0	0	0	0.274758	0
Tributylchlorostannane	No_RNA	NA	NA	NA	NA	-0.024143	0
Tributylchlorostannane	CYP2A6	NA	NA	NA	NA	-0.0590683	0
Tributylchlorostannane	CYP2B6	NA	NA	NA	NA	-0.000390357	0
Tributylchlorostannane	CYP2C8	NA	NA	NA	NA	-0.0180024	0
Tributylchlorostannane	CYP2C9	Constant	0	0	0	0.0634634	0
Tributylchlorostannane	CYP2C19	Constant	0	0	0	0.131407	0
Tributylchlorostannane	CYP2D6	Constant	0	0	0	0.0140197	0
Tributylchlorostannane	CYP2E1	NA	NA	NA	NA	-0.0121163	0
Tributylchlorostannane	CYP2J2	NA	NA	NA	NA	-0.087308	0
Tributylchlorostannane	CYP3A4	Constant	0	0	0	0.0891824	0
Trifluralin	CYP1A2	Constant	0	0	0	0.0993328	0
Trifluralin	Bgal	NA	NA	NA	NA	-0.0170201	0
Trifluralin	No_RNA	Gain-Loss	0.130021	0.538447	2.53396	0.11775	0
Trifluralin	CYP2A6	Constant	0	0	0	0.0833307	0
Trifluralin	CYP2B6	Constant	0	0	0	0.147977	0
Trifluralin	CYP2C8	Constant	0	0	0	0.137677	0
Trifluralin	CYP2C9	Constant	0	0	0	0.166141	0
Trifluralin	CYP2C19	Constant	0	0	0	0.0139348	0
Trifluralin	CYP2D6	Constant	0	0	0	0.133108	0
Trifluralin	CYP2E1	Constant	0	0	0	0.186463	0
Trifluralin	CYP2J2	Constant	0	0	0	0.107955	0
Trifluralin	CYP3A4	Constant	0	0	0	0.0239656	0
Vinclozolin	CYP1A2	Hill	2.23564	1.30942	2.40855	2.21588	1
Vinclozolin	Bgal	Hill	2.47423	1.37116	1.99721	2.36778	1
Vinclozolin	No_RNA	Hill	2.75801	1.31913	1.79705	2.61149	1
Vinclozolin	CYP2A6	Hill	2.33113	1.35106	2.27923	2.24783	1
Vinclozolin	CYP2B6	Hill	2.209	1.31119	2.18065	2.14984	1
Vinclozolin	CYP2C8	Hill	2.44902	1.35288	1.72222	2.22045	1
Vinclozolin	CYP2C9	Hill	2.34078	1.33782	2.08788	2.24225	1
Vinclozolin	CYP2C19	Hill	2.13467	1.4375	3.59531	2.13969	1
Vinclozolin	CYP2D6	Hill	2.72683	1.42489	1.8874	2.57511	1
Vinclozolin	CYP2E1	Hill	2.31338	1.33443	2.37023	2.23278	1
Vinclozolin	CYP2J2	Hill	2.34154	1.37165	2.2982	2.22411	1
Vinclozolin	CYP3A4	Hill	2.24443	1.475	2.26924	2.15372	1
Z-Tetrachlorvinphos	CYP1A2	Constant	0	0	0	0.0763421	0
Z-Tetrachlorvinphos	Bgal	Constant	0	0	0	0.0641901	0
Z-Tetrachlorvinphos	No_RNA	Constant	0	0	0	0.0597409	0
Z-Tetrachlorvinphos	CYP2A6	Constant	0	0	0	0.00876884	0
Z-Tetrachlorvinphos	CYP2B6	Constant	0	0	0	0.124573	0
Z-Tetrachlorvinphos	CYP2C8	Constant	0	0	0	0.186117	0
Z-Tetrachlorvinphos	CYP2C9	Constant	0	0	0	0.124479	0
Z-Tetrachlorvinphos	CYP2C19	Constant	0	0	0	0.099897	0
Z-Tetrachlorvinphos	CYP2D6	Constant	0	0	0	0.122136	0
Z-Tetrachlorvinphos	CYP2E1	Constant	0	0	0	0.219148	0
Z-Tetrachlorvinphos	CYP2J2	Constant	0	0	0	0.251057	0
Z-Tetrachlorvinphos	CYP3A4	Constant	0	0	0	0.0867519	0
Zearalenone	CYP1A2	Constant	0	0	0	0.415579	0
Zearalenone	Bgal	Constant	0	0	0	0.387013	0
Zearalenone	No_RNA	Constant	0	0	0	0.205914	0
Zearalenone	CYP2A6	Constant	0	0	0	0.223868	0
Zearalenone	CYP2B6	Constant	0	0	0	0.276481	0
Zearalenone	CYP2C8	Constant	0	0	0	0.375867	0
Zearalenone	CYP2C9	Constant	0	0	0	0.351195	0
Zearalenone	CYP2C19	Constant	0	0	0	0.381584	0
Zearalenone	CYP2D6	Constant	0	0	0	0.328379	0
Zearalenone	CYP2E1	Constant	0	0	0	0.316978	0
Zearalenone	CYP2J2	Constant	0	0	0	0.308052	0
Zearalenone	CYP3A4	Constant	0	0	0	0.198883	0
o,p'-DDT	CYP1A2	Constant	0	0	0	0.0589733	0
o,p'-DDT	Bgal	Constant	0	0	0	0.130463	0
o,p'-DDT	Bgal	NA	0	0	0	0.130463	0
o,p'-DDT	No_RNA	Constant	0	0	0	0.0102894	0
o,p'-DDT	No_RNA	NA	0	0	0	0.0102894	0
o,p'-DDT	CYP2A6	Constant	0	0	0	0.0566034	0
o,p'-DDT	CYP2B6	Constant	0	0	0	0.0270276	0
o,p'-DDT	CYP2C8	Constant	0	0	0	0.0173705	0
o,p'-DDT	CYP2C9	Constant	0	0	0	0.00891364	0
o,p'-DDT	CYP2C19	NA	NA	NA	NA	-0.00137334	0
o,p'-DDT	CYP2D6	Constant	0	0	0	0.0293768	0
o,p'-DDT	CYP2E1	Constant	0	0	0	0.0482316	0
o,p'-DDT	CYP2J2	Constant	0	0	0	0.0826079	0
o,p'-DDT	CYP3A4	Constant	0	0	0	0.0330698	0
p,p'-DDD	CYP1A2	Constant	0	0	0	0.0994693	0
p,p'-DDD	Bgal	Constant	0	0	0	0.176792	0
p,p'-DDD	No_RNA	Constant	0	0	0	0.130527	0
p,p'-DDD	CYP2A6	Constant	0	0	0	0.067953	0
p,p'-DDD	CYP2B6	Constant	0	0	0	0.198818	0
p,p'-DDD	CYP2C8	Constant	0	0	0	0.0927904	0
p,p'-DDD	CYP2C9	Constant	0	0	0	0.13066	0
p,p'-DDD	CYP2C19	Constant	0	0	0	0.0970987	0
p,p'-DDD	CYP2D6	Constant	0	0	0	0.263368	0
p,p'-DDD	CYP2E1	Constant	0	0	0	0.109278	0
p,p'-DDD	CYP2J2	Constant	0	0	0	0.140887	0
p,p'-DDD	CYP3A4	Constant	0	0	0	0.234643	0
p,p'-DDE	CYP1A2	Gain-Loss	1.52667	0.428627	1.53013	1.33211	1
p,p'-DDE	Bgal	Gain-Loss	1.56413	0.391724	1.33578	1.53714	1
p,p'-DDE	No_RNA	Gain-Loss	1.79469	0.522484	1.37927	1.5671	1
p,p'-DDE	CYP2A6	Gain-Loss	2.22396	0.729177	1.28035	1.58539	1
p,p'-DDE	CYP2B6	Gain-Loss	1.63655	0.524961	1.50554	1.36116	1
p,p'-DDE	CYP2C8	Gain-Loss	1.87562	0.630909	1.35248	1.54426	1
p,p'-DDE	CYP2C9	Gain-Loss	2.48291	0.822476	1.05761	1.471	1
p,p'-DDE	CYP2C19	Gain-Loss	1.89405	0.703836	1.46948	1.42456	1
p,p'-DDE	CYP2D6	Gain-Loss	1.87932	0.555393	1.29575	1.57572	1
p,p'-DDE	CYP2E1	Gain-Loss	1.77618	0.562266	1.63153	1.54332	1
p,p'-DDE	CYP2J2	Gain-Loss	2.34074	0.826566	1.12715	1.69863	1
p,p'-DDE	CYP3A4	Gain-Loss	2.02555	0.826236	1.50866	1.49216	1
p-Dichlorobenzene	CYP1A2	Constant	0	0	0	0.0967599	0
p-Dichlorobenzene	Bgal	Constant	0	0	0	0.217746	0
p-Dichlorobenzene	No_RNA	Constant	0	0	0	0.0788053	0
p-Dichlorobenzene	CYP2A6	Gain-Loss	0.238203	-4.16669	0.3	0.234386	0
p-Dichlorobenzene	CYP2B6	Constant	0	0	0	0.0813954	0
p-Dichlorobenzene	CYP2C8	Constant	0	0	0	0.305665	0
p-Dichlorobenzene	CYP2C9	Constant	0	0	0	0.108696	0
p-Dichlorobenzene	CYP2C19	Constant	0	0	0	0.140139	0
p-Dichlorobenzene	CYP2D6	Hill	0.101096	0.598169	0.382008	0.147302	0
p-Dichlorobenzene	CYP2E1	Constant	0	0	0	0.156091	0
p-Dichlorobenzene	CYP2J2	Constant	0	0	0	0.184855	0
p-Dichlorobenzene	CYP3A4	Constant	0	0	0	0.131608	0

## Sheet: headings
heading	explanation
chnm	Chemical Name
spid	Transfection Biogroup
win_model	Winning Model- dose response model with best fit/lowest Akaike information criterion (AIC)
hill_tp	Hill Top
hill_ga	Hill AC50 value
hill_gw	Hill Slope
max_med	Highest median response at any tested concentation
hitc	Hitcall- 0 is inactive, 1 is active
