# Supplementary material for: High-throughput AR dimerization assay identifies androgen disrupting chemicals and metabolites
Source: Front Toxicol. 2023 Apr 4;5:1134783. doi: 10.3389/ftox.2023.1134783 (PMC10112521; doi:10.3389/ftox.2023.1134783)
Supplement: Supplementary file 9 [file Table5.XLSX]

## Sheet: antagonist_fits
chnm	spid	win_model	hill_tp	hill_ga	hill_gw	max_med	hitc
17-Methyltestosterone	CYP1A2	Hill	95.7103	-0.797988	1.25275	103.47	1
17-Methyltestosterone	Bgal	Hill	97.3462	-0.872979	1.3162	103.132	1
17-Methyltestosterone	No_RNA	Hill	96.4167	-0.91892	0.945809	103.523	1
17-Methyltestosterone	CYP2A6	Hill	96.9502	-0.840668	1.16923	102.766	1
17-Methyltestosterone	CYP2B6	Hill	91.4792	-0.904338	1.34608	94.3956	1
17-Methyltestosterone	CYP2C8	Hill	92.8967	-0.876466	1.32192	96.1551	1
17-Methyltestosterone	CYP2C9	Hill	92.7191	-1.05881	0.877541	93.3565	1
17-Methyltestosterone	CYP2C19	Hill	90.8945	-1.15939	1.23836	93.929	1
17-Methyltestosterone	CYP2D6	Hill	92.7739	-1.05216	1.09408	93.8387	1
17-Methyltestosterone	CYP2E1	Hill	91.6964	-0.851033	1.36034	92.6903	1
17-Methyltestosterone	CYP2J2	Hill	92.2573	-0.975227	1.10191	93.455	1
17-Methyltestosterone	CYP3A4	Hill	91.6247	-0.891087	1.41198	92.5744	1
17alpha-Estradiol	CYP1A2	Hill	102.338	0.298941	1.65306	102.31	1
17alpha-Estradiol	Bgal	Hill	101.275	0.135407	1.40143	101.784	1
17alpha-Estradiol	No_RNA	Hill	102.618	0.265952	1.34487	102.367	1
17alpha-Estradiol	CYP2A6	Hill	102.748	0.174459	1.26008	102.276	1
17alpha-Estradiol	CYP2B6	Hill	100.688	0.304362	1.55519	100.962	1
17alpha-Estradiol	CYP2C8	Hill	100.341	0.27317	1.57382	101.527	1
17alpha-Estradiol	CYP2C9	Hill	101.784	0.362873	1.51654	101.179	1
17alpha-Estradiol	CYP2C19	Hill	102.383	0.567357	1.68926	101.183	1
17alpha-Estradiol	CYP2D6	Hill	102.417	0.264426	1.47047	102.876	1
17alpha-Estradiol	CYP2E1	Hill	102.702	0.232211	1.35677	102.428	1
17alpha-Estradiol	CYP2J2	Hill	102.185	0.258734	1.46948	102.367	1
17alpha-Estradiol	CYP3A4	Hill	103.004	0.25373	1.35085	102.398	1
17alpha-Ethinylestradiol	CYP1A2	Hill	106.69	-0.373723	0.85953	105.212	1
17alpha-Ethinylestradiol	Bgal	Hill	104.993	-0.363493	0.955604	104.327	1
17alpha-Ethinylestradiol	No_RNA	Hill	105.238	-0.277042	0.930088	104.666	1
17alpha-Ethinylestradiol	CYP2A6	Hill	104.555	-0.436032	0.937901	104.57	1
17alpha-Ethinylestradiol	CYP2B6	Hill	103.14	-0.284542	1.107	103.933	1
17alpha-Ethinylestradiol	CYP2C8	Hill	104.005	-0.228344	1.07074	103.955	1
17alpha-Ethinylestradiol	CYP2C9	Hill	104.633	0.332974	1.34652	102.928	1
17alpha-Ethinylestradiol	CYP2C19	Hill	103.847	-0.138457	1.10577	103.817	1
17alpha-Ethinylestradiol	CYP2D6	Hill	104.697	-0.271071	1.04258	104.717	1
17alpha-Ethinylestradiol	CYP2E1	Hill	105.124	-0.333347	0.945543	104.753	1
17alpha-Ethinylestradiol	CYP2J2	Hill	104.562	-0.317549	0.940789	104.099	1
17alpha-Ethinylestradiol	CYP3A4	Hill	105.467	-0.302219	0.879457	103.837	1
17beta-Estradiol	CYP1A2	Hill	82.9775	0.0735362	1.55852	88.3844	1
17beta-Estradiol	Bgal	Hill	82.9483	-0.278355	1.08033	86.0548	1
17beta-Estradiol	No_RNA	Hill	88.9012	-0.0955164	1.05822	90.7996	1
17beta-Estradiol	CYP2A6	Hill	82.7789	-0.239355	1.13736	88.2401	1
17beta-Estradiol	CYP2B6	Hill	82.474	-0.0806111	1.32376	86.635	1
17beta-Estradiol	CYP2C8	Hill	83.3439	-0.0610091	1.41812	88.497	1
17beta-Estradiol	CYP2C9	Hill	91.5144	0.113557	0.930021	91.9791	1
17beta-Estradiol	CYP2C19	Hill	87.936	0.237113	1.21541	91.4171	1
17beta-Estradiol	CYP2D6	Hill	87.6832	-0.0939034	1.17638	90.4256	1
17beta-Estradiol	CYP2E1	Hill	90.1344	-0.0725017	0.948505	91.8309	1
17beta-Estradiol	CYP2J2	Hill	88.333	-0.065145	1.09284	89.9662	1
17beta-Estradiol	CYP3A4	Hill	95.2686	0.051451	0.916375	94.5555	1
17beta-Trenbolone	CYP1A2	Constant	0	0	0	6.89935	0
17beta-Trenbolone	Bgal	Constant	0	0	0	16.84	0
17beta-Trenbolone	No_RNA	Gain-Loss	29.671	-0.379363	0.814914	24.3267	0
17beta-Trenbolone	CYP2A6	Constant	0	0	0	10.3583	0
17beta-Trenbolone	CYP2B6	Constant	0	0	0	21.4081	0
17beta-Trenbolone	CYP2C8	Gain-Loss	23.9187	-0.236016	7.25207	16.1419	0
17beta-Trenbolone	CYP2C9	Gain-Loss	39.9777	0.0391788	3.87858	27.6582	0
17beta-Trenbolone	CYP2C19	Hill	16.0325	-1.00253	5.01705	20.2943	0
17beta-Trenbolone	CYP2D6	Hill	19.115	-1.41936	1.45451	22.7998	0
17beta-Trenbolone	CYP2E1	Hill	15.8489	-0.333483	8	21.7264	0
17beta-Trenbolone	CYP2J2	Gain-Loss	29.3948	-0.0678893	2.4434	23.0096	0
17beta-Trenbolone	CYP3A4	Hill	13.9924	-1.5024	0.814328	20.8948	0
2,2',4,4'-Tetrahydroxybenzophenone	CYP1A2	Hill	87.9681	0.888044	2.20283	96.37	1
2,2',4,4'-Tetrahydroxybenzophenone	Bgal	Hill	102.019	0.997988	1.0841	95.5396	1
2,2',4,4'-Tetrahydroxybenzophenone	No_RNA	Hill	101.882	1.02444	1.11546	96.4471	1
2,2',4,4'-Tetrahydroxybenzophenone	CYP2A6	Hill	90.2174	0.94322	1.81019	95.6341	1
2,2',4,4'-Tetrahydroxybenzophenone	CYP2B6	Hill	94.5585	0.946752	1.48369	95.9994	1
2,2',4,4'-Tetrahydroxybenzophenone	CYP2C8	Hill	96.9867	0.866861	1.56308	97.3134	1
2,2',4,4'-Tetrahydroxybenzophenone	CYP2C9	Hill	93.6217	1.01616	1.49758	93.5532	1
2,2',4,4'-Tetrahydroxybenzophenone	CYP2C19	Hill	93.3286	1.07541	1.41611	92.8886	1
2,2',4,4'-Tetrahydroxybenzophenone	CYP2D6	Hill	104.427	1.05113	1.07326	97.9352	1
2,2',4,4'-Tetrahydroxybenzophenone	CYP2E1	Hill	94.5431	0.973307	1.4218	95.639	1
2,2',4,4'-Tetrahydroxybenzophenone	CYP2J2	Hill	86.0472	0.913853	1.92472	94.5626	1
2,2',4,4'-Tetrahydroxybenzophenone	CYP3A4	Hill	92.4875	1.02673	1.67842	95.3867	1
2,4-Dihydroxybenzophenone	CYP1A2	Hill	108.641	1.36333	1.29422	95.6605	1
2,4-Dihydroxybenzophenone	Bgal	Hill	118.277	1.48183	1.18496	96.228	1
2,4-Dihydroxybenzophenone	No_RNA	Hill	116.967	1.43658	1.22851	97.2186	1
2,4-Dihydroxybenzophenone	CYP2A6	Hill	111.442	1.44633	1.40608	97.5385	1
2,4-Dihydroxybenzophenone	CYP2B6	Hill	109.383	1.38159	1.15486	93.5346	1
2,4-Dihydroxybenzophenone	CYP2C8	Hill	115.549	1.50446	1.20723	92.5965	1
2,4-Dihydroxybenzophenone	CYP2C9	Hill	111.32	1.32416	0.677831	88.1334	1
2,4-Dihydroxybenzophenone	CYP2C19	Hill	105.713	1.55896	1.31435	85.2691	1
2,4-Dihydroxybenzophenone	CYP2D6	Hill	110.411	1.46038	1.40892	94.4381	1
2,4-Dihydroxybenzophenone	CYP2E1	Hill	107.456	1.40658	1.47155	95.8199	1
2,4-Dihydroxybenzophenone	CYP2J2	Hill	115.295	1.56803	1.39247	92.9409	1
2,4-Dihydroxybenzophenone	CYP3A4	Hill	113.075	1.54107	1.49883	94.6834	1
2,4-Dinitrophenol	CYP1A2	Hill	64.4084	1.61811	0.949489	46.9457	1
2,4-Dinitrophenol	Bgal	Hill	66.769	1.78789	0.72891	54.7503	1
2,4-Dinitrophenol	No_RNA	Hill	68.2547	1.55444	0.804271	50.9992	1
2,4-Dinitrophenol	CYP2A6	Hill	58.3218	1.63313	1.57567	48.3389	1
2,4-Dinitrophenol	CYP2B6	Hill	69.2911	1.77713	1.26839	42.9147	1
2,4-Dinitrophenol	CYP2C8	Hill	58.4589	1.71572	2.882	46.6075	1
2,4-Dinitrophenol	CYP2C9	Hill	68.1844	1.78522	1.19891	47.0166	1
2,4-Dinitrophenol	CYP2C19	Hill	52.6335	1.68433	1.58902	42.2022	1
2,4-Dinitrophenol	CYP2D6	Hill	62.6384	1.57165	0.960739	46.0967	1
2,4-Dinitrophenol	CYP2E1	Hill	57.4927	1.65096	1.48928	45.5339	1
2,4-Dinitrophenol	CYP2J2	Hill	44.3064	1.66805	3.77631	43.81	1
2,4-Dinitrophenol	CYP3A4	Hill	63.7996	1.80565	1.55278	44.7449	1
2-Ethylhexylparaben	CYP1A2	Hill	106.278	1.48792	8	105.758	1
2-Ethylhexylparaben	Bgal	Hill	111.166	1.38575	2.50574	104.501	1
2-Ethylhexylparaben	No_RNA	Hill	105.036	1.51982	7.52586	105.07	1
2-Ethylhexylparaben	CYP2A6	Hill	105.537	1.49729	8	105.043	1
2-Ethylhexylparaben	CYP2B6	Hill	104.838	1.52265	8	103.894	1
2-Ethylhexylparaben	CYP2C8	Hill	104.011	1.55112	7.22872	103.707	1
2-Ethylhexylparaben	CYP2C9	Hill	103.735	1.51242	8	102.915	1
2-Ethylhexylparaben	CYP2C19	Hill	105.26	1.56435	8	103.444	1
2-Ethylhexylparaben	CYP2D6	Hill	106.162	1.55696	8	104.892	1
2-Ethylhexylparaben	CYP2E1	Hill	106.865	1.5776	8	104.824	1
2-Ethylhexylparaben	CYP2J2	Hill	105.346	1.56405	8	103.868	1
2-Ethylhexylparaben	CYP3A4	Hill	104.618	1.54782	8	103.582	1
4,4'-Sulfonyldiphenol	CYP1A2	Hill	25.799	1.87427	8	24.5546	0
4,4'-Sulfonyldiphenol	Bgal	Hill	46.8792	1.85816	1.90977	33.3539	0
4,4'-Sulfonyldiphenol	No_RNA	Hill	54.9989	1.77416	1.74074	42.1163	1
4,4'-Sulfonyldiphenol	CYP2A6	Constant	0	0	0	17.639	0
4,4'-Sulfonyldiphenol	CYP2B6	Hill	40.8735	1.83991	3.72655	33.2245	0
4,4'-Sulfonyldiphenol	CYP2C8	Hill	35.8152	1.85994	8	35.0664	0
4,4'-Sulfonyldiphenol	CYP2C9	Hill	30.4625	1.88638	7.99999	29.7332	0
4,4'-Sulfonyldiphenol	CYP2C19	Constant	0	0	0	12.8902	0
4,4'-Sulfonyldiphenol	CYP2D6	Hill	57.6027	1.75328	1.43153	42.2669	1
4,4'-Sulfonyldiphenol	CYP2E1	Hill	49.3654	1.80231	2.29036	40.2498	0
4,4'-Sulfonyldiphenol	CYP2J2	Hill	32.3629	1.83486	8	27.9664	0
4,4'-Sulfonyldiphenol	CYP3A4	Hill	29.7011	1.75082	8	30.945	0
4-(1,1,3,3-Tetramethylbutyl)phenol	CYP1A2	Hill	112.344	1.25249	1.89375	104.994	1
4-(1,1,3,3-Tetramethylbutyl)phenol	Bgal	Hill	110.618	1.21496	1.91686	104.64	1
4-(1,1,3,3-Tetramethylbutyl)phenol	No_RNA	Gain-Loss	126.949	1.25206	1.55691	105.215	1
4-(1,1,3,3-Tetramethylbutyl)phenol	CYP2A6	Hill	111.607	1.26027	1.89206	105.074	1
4-(1,1,3,3-Tetramethylbutyl)phenol	CYP2B6	Hill	110.519	1.31883	2.12548	103.956	1
4-(1,1,3,3-Tetramethylbutyl)phenol	CYP2C8	Hill	105.508	1.27342	3.04418	103.429	1
4-(1,1,3,3-Tetramethylbutyl)phenol	CYP2C9	Hill	108.372	1.2266	2.01532	102.217	1
4-(1,1,3,3-Tetramethylbutyl)phenol	CYP2C19	Hill	108.581	1.30491	2.21475	102.91	1
4-(1,1,3,3-Tetramethylbutyl)phenol	CYP2D6	Gain-Loss	126.015	1.37509	1.70475	104.831	1
4-(1,1,3,3-Tetramethylbutyl)phenol	CYP2E1	Gain-Loss	120.387	1.32795	1.97431	104.822	1
4-(1,1,3,3-Tetramethylbutyl)phenol	CYP2J2	Hill	105.568	1.21473	2.93267	103.838	1
4-(1,1,3,3-Tetramethylbutyl)phenol	CYP3A4	Hill	107.518	1.26112	2.36798	103.542	1
4-(2-Methylbutan-2-yl)phenol	CYP1A2	Hill	78.0164	1.72508	1.55047	55.6829	1
4-(2-Methylbutan-2-yl)phenol	Bgal	Hill	67.19	1.56341	2.14748	57.9317	1
4-(2-Methylbutan-2-yl)phenol	No_RNA	Hill	49.084	1.5	1.83407	44.8015	1
4-(2-Methylbutan-2-yl)phenol	CYP2A6	Hill	67.7567	1.4982	2.16595	63.9135	1
4-(2-Methylbutan-2-yl)phenol	CYP2B6	Hill	38.2521	1.33208	2.75766	37.2152	0
4-(2-Methylbutan-2-yl)phenol	CYP2C8	Hill	58.6386	1.66047	2.28896	46.9681	1
4-(2-Methylbutan-2-yl)phenol	CYP2C9	Hill	51.3919	1.4289	2.44895	53.6809	1
4-(2-Methylbutan-2-yl)phenol	CYP2C19	Hill	38.4985	1.68708	3.1562	34.5361	0
4-(2-Methylbutan-2-yl)phenol	CYP2D6	Hill	61.1492	1.50757	1.30498	50.7268	1
4-(2-Methylbutan-2-yl)phenol	CYP2E1	Hill	60.1493	1.58993	1.28466	49.0353	1
4-(2-Methylbutan-2-yl)phenol	CYP2J2	Hill	58.5813	1.56643	2.3761	55.8777	1
4-(2-Methylbutan-2-yl)phenol	CYP3A4	Hill	60.9846	1.45163	1.7068	55.8461	1
4-Androstene-3,17-dione	CYP1A2	Hill	91.708	-0.366849	1.22848	93.7654	1
4-Androstene-3,17-dione	Bgal	Hill	96.7633	-0.373832	0.987966	96.2279	1
4-Androstene-3,17-dione	No_RNA	Hill	94.5165	-0.27908	1.06921	94.8813	1
4-Androstene-3,17-dione	CYP2A6	Hill	92.6232	-0.317315	1.14714	94.0626	1
4-Androstene-3,17-dione	CYP2B6	Hill	88.8925	-0.278805	1.16616	87.9895	1
4-Androstene-3,17-dione	CYP2C8	Hill	89.516	-0.397911	1.12569	87.8041	1
4-Androstene-3,17-dione	CYP2C9	Hill	92.9858	-0.262984	1.1053	92.3847	1
4-Androstene-3,17-dione	CYP2C19	Hill	89.3662	-0.296987	1.1058	87.7942	1
4-Androstene-3,17-dione	CYP2D6	Hill	95.0217	-0.377584	1.05782	95.3132	1
4-Androstene-3,17-dione	CYP2E1	Hill	89.7757	-0.372824	1.1942	89.8429	1
4-Androstene-3,17-dione	CYP2J2	Hill	92.8401	-0.319346	1.01864	92.361	1
4-Androstene-3,17-dione	CYP3A4	Hill	91.3276	-0.401875	1.19131	91.8152	1
4-Cumylphenol	CYP1A2	Hill	109.139	1.15233	1.60664	105.296	1
4-Cumylphenol	Bgal	Hill	109.776	1.10351	1.41069	104.249	1
4-Cumylphenol	No_RNA	Hill	113.853	1.20861	1.36301	104.749	1
4-Cumylphenol	CYP2A6	Hill	115.038	1.18876	1.26556	104.779	1
4-Cumylphenol	CYP2B6	Hill	105.739	1.18751	1.83571	103.533	1
4-Cumylphenol	CYP2C8	Hill	109.132	1.16733	1.60114	103.383	1
4-Cumylphenol	CYP2C9	Hill	106.742	1.19197	1.78552	102.497	1
4-Cumylphenol	CYP2C19	Hill	104.868	1.27028	2.1403	102.98	1
4-Cumylphenol	CYP2D6	Hill	113.495	1.2201	1.41275	104.647	1
4-Cumylphenol	CYP2E1	Hill	114.924	1.21816	1.32219	104.596	1
4-Cumylphenol	CYP2J2	Hill	110.031	1.21559	1.60962	103.575	1
4-Cumylphenol	CYP3A4	Hill	106.872	1.10126	1.61378	103.296	1
4-Dodecylphenol	CYP1A2	Hill	111.462	0.874576	1.41875	105.038	1
4-Dodecylphenol	Bgal	Hill	107.819	0.793815	1.59234	104.298	1
4-Dodecylphenol	No_RNA	Gain-Loss	126.395	0.912949	1.34165	104.848	1
4-Dodecylphenol	CYP2A6	Hill	108.967	0.889729	1.70622	104.82	1
4-Dodecylphenol	CYP2B6	Hill	106.704	0.922359	2.01098	103.722	1
4-Dodecylphenol	CYP2C8	Hill	119.591	1.21981	1.25835	103.129	1
4-Dodecylphenol	CYP2C9	Hill	103.933	1.26246	8	102.673	1
4-Dodecylphenol	CYP2C19	Hill	106.624	0.887004	1.719	102.857	1
4-Dodecylphenol	CYP2D6	Gain-Loss	125.994	0.926544	1.06123	104.822	1
4-Dodecylphenol	CYP2E1	Hill	110.536	1.11028	1.88148	104.207	1
4-Dodecylphenol	CYP2J2	Hill	111.791	1.24051	1.73833	103.429	1
4-Dodecylphenol	CYP3A4	Hill	111.653	1.23902	1.61115	103.428	1
4-Hydroxybenzoic acid	CYP1A2	Constant	0	0	0	12.5519	0
4-Hydroxybenzoic acid	Bgal	Constant	0	0	0	8.30347	0
4-Hydroxybenzoic acid	Bgal	NA	0	0	0	8.30347	0
4-Hydroxybenzoic acid	No_RNA	NA	NA	NA	NA	-3.83284	0
4-Hydroxybenzoic acid	CYP2A6	Constant	0	0	0	3.65331	0
4-Hydroxybenzoic acid	CYP2B6	NA	NA	NA	NA	-2.11654	0
4-Hydroxybenzoic acid	CYP2C8	Constant	0	0	0	3.71296	0
4-Hydroxybenzoic acid	CYP2C9	Constant	0	0	0	7.06082	0
4-Hydroxybenzoic acid	CYP2C19	Constant	0	0	0	5.51458	0
4-Hydroxybenzoic acid	CYP2D6	Constant	0	0	0	3.8587	0
4-Hydroxybenzoic acid	CYP2E1	Constant	0	0	0	8.63395	0
4-Hydroxybenzoic acid	CYP2J2	Constant	0	0	0	12.9675	0
4-Hydroxybenzoic acid	CYP3A4	Constant	0	0	0	5.93688	0
4-Nonylphenol	CYP1A2	Hill	104.194	1.41943	7.71525	104.996	1
4-Nonylphenol	Bgal	Hill	107.207	1.38644	3.33044	104.149	1
4-Nonylphenol	No_RNA	Hill	111.48	1.23666	1.89772	104.548	1
4-Nonylphenol	CYP2A6	Hill	104.654	1.49858	5.3396	104.311	1
4-Nonylphenol	CYP2B6	Hill	101.656	0.959651	3.15614	103.774	1
4-Nonylphenol	CYP2C8	Hill	106.886	1.45407	3.3697	103.801	1
4-Nonylphenol	CYP2C9	Hill	100.625	1.31283	4.67513	102.456	1
4-Nonylphenol	CYP2C19	Hill	122.9	1.42494	1.31316	103.005	1
4-Nonylphenol	CYP2D6	Hill	106.089	1.12951	1.92991	103.379	1
4-Nonylphenol	CYP2E1	Hill	107.233	1.54371	3.63271	104.503	1
4-Nonylphenol	CYP2J2	Hill	105.54	1.517	3.89524	103.905	1
4-Nonylphenol	CYP3A4	Hill	106.362	1.29302	2.53651	103.448	1
4-tert-Butylphenol	CYP1A2	Hill	26.196	1.70838	3.34499	23.0735	0
4-tert-Butylphenol	Bgal	Hill	32.0307	1.73596	6.3948	33.8691	0
4-tert-Butylphenol	No_RNA	Hill	23.3117	1.55861	2.93653	22.5856	0
4-tert-Butylphenol	CYP2A6	Hill	36.9504	1.61733	2.77576	31.9611	0
4-tert-Butylphenol	CYP2B6	Hill	19.4808	1.67614	4.41991	16.4675	0
4-tert-Butylphenol	CYP2C8	Hill	11.7584	1.42273	7.99999	16.2664	0
4-tert-Butylphenol	CYP2C9	Hill	32.136	1.58786	2.7106	32.3171	0
4-tert-Butylphenol	CYP2C19	Hill	23.7416	1.73485	8	26.217	0
4-tert-Butylphenol	CYP2D6	Hill	23.9615	1.43882	4.70907	25.849	0
4-tert-Butylphenol	CYP2E1	Hill	22.7279	1.59073	4.7053	20.952	0
4-tert-Butylphenol	CYP2J2	Hill	34.4575	1.87438	1.02051	20.6385	0
4-tert-Butylphenol	CYP3A4	Hill	38.0276	1.37243	0.816435	31.5768	0
5alpha-Dihydrotestosterone	CYP1A2	Hill	49.6249	1.78276	8	48.5269	1
5alpha-Dihydrotestosterone	Bgal	Hill	49.3383	1.76768	8	51.9097	1
5alpha-Dihydrotestosterone	No_RNA	Hill	59.1738	1.7253	6.33352	56.1692	1
5alpha-Dihydrotestosterone	CYP2A6	Hill	51.3847	1.79418	8	50.7104	1
5alpha-Dihydrotestosterone	CYP2B6	Hill	48.8988	1.78398	8	54.9641	1
5alpha-Dihydrotestosterone	CYP2C8	Hill	47.7358	1.79405	8	45.926	1
5alpha-Dihydrotestosterone	CYP2C9	Hill	51.7546	1.72989	6.43617	52.7939	1
5alpha-Dihydrotestosterone	CYP2C19	Hill	52.7069	1.75755	8	54.8205	1
5alpha-Dihydrotestosterone	CYP2D6	Hill	51.2034	1.754	8	53.3864	1
5alpha-Dihydrotestosterone	CYP2E1	Hill	47.6444	1.76695	8	48.7261	1
5alpha-Dihydrotestosterone	CYP2J2	Hill	46.8151	1.78358	8	49.9716	1
5alpha-Dihydrotestosterone	CYP3A4	Hill	49.3773	1.80771	8	44.4546	1
Abamectin	CYP1A2	Hill	93.0907	0.521738	1.05549	91.8762	1
Abamectin	Bgal	Hill	91.1217	0.507216	0.860472	86.5243	1
Abamectin	No_RNA	Hill	83.9285	0.271271	1.16089	87.6232	1
Abamectin	CYP2A6	Hill	90.9491	0.487899	0.927302	84.8875	1
Abamectin	CYP2B6	Hill	91.509	0.425211	0.90451	89.6806	1
Abamectin	CYP2C8	Hill	83.9647	0.42609	1.27387	84.1404	1
Abamectin	CYP2C9	Hill	85.5867	0.377509	1.18396	87.4918	1
Abamectin	CYP2C19	Hill	88.2556	0.66236	0.917826	82.15	1
Abamectin	CYP2D6	Hill	92.5776	0.418528	0.905418	89.9237	1
Abamectin	CYP2E1	Hill	97.7921	0.613787	0.914852	97.0784	1
Abamectin	CYP2J2	Hill	106.343	0.698102	0.872431	96.5098	1
Abamectin	CYP3A4	Hill	93.4213	0.47342	1.09174	99.0654	1
Acephate	CYP1A2	Constant	0	0	0	9.98768	0
Acephate	Bgal	NA	NA	NA	NA	-0.725782	0
Acephate	No_RNA	NA	NA	NA	NA	-0.54424	0
Acephate	CYP2A6	Constant	0	0	0	2.4869	0
Acephate	CYP2B6	Constant	0	0	0	5.94311	0
Acephate	CYP2C8	Constant	0	0	0	1.09078	0
Acephate	CYP2C9	Constant	0	0	0	3.53105	0
Acephate	CYP2C19	Constant	0	0	0	7.08466	0
Acephate	CYP2D6	Constant	0	0	0	5.41034	0
Acephate	CYP2E1	Constant	0	0	0	0.505815	0
Acephate	CYP2J2	Constant	0	0	0	7.66048	0
Acephate	CYP3A4	Constant	0	0	0	11.9406	0
Afimoxifene (4-Hydroxytamoxifen)	CYP1A2	Hill	106.001	0.824407	3.18063	105.42	1
Afimoxifene (4-Hydroxytamoxifen)	Bgal	Hill	106.213	0.86238	2.98489	105.165	1
Afimoxifene (4-Hydroxytamoxifen)	No_RNA	Hill	106.146	0.731187	2.36157	104.426	1
Afimoxifene (4-Hydroxytamoxifen)	CYP2A6	Hill	105.75	0.806661	3.23387	105.441	1
Afimoxifene (4-Hydroxytamoxifen)	CYP2B6	Hill	104.966	0.737381	2.50408	104.16	1
Afimoxifene (4-Hydroxytamoxifen)	CYP2C8	Hill	104.232	0.827311	3.71535	103.846	1
Afimoxifene (4-Hydroxytamoxifen)	CYP2C9	Hill	104.353	0.791332	3.15006	103.883	1
Afimoxifene (4-Hydroxytamoxifen)	CYP2C19	Hill	104.533	0.812669	2.95815	103.482	1
Afimoxifene (4-Hydroxytamoxifen)	CYP2D6	Hill	105.612	0.785262	2.79482	104.901	1
Afimoxifene (4-Hydroxytamoxifen)	CYP2E1	Hill	105.422	0.800144	3.17131	104.847	1
Afimoxifene (4-Hydroxytamoxifen)	CYP2J2	Hill	105.008	0.814125	3.12786	104.527	1
Afimoxifene (4-Hydroxytamoxifen)	CYP3A4	Hill	105.251	0.788139	2.40649	103.862	1
Amitrole	CYP1A2	Constant	0	0	0	6.50816	0
Amitrole	Bgal	Constant	0	0	0	4.99833	0
Amitrole	No_RNA	Hill	6.8438	-0.381041	7.98035	9.46871	0
Amitrole	CYP2A6	Constant	0	0	0	13.8415	0
Amitrole	CYP2B6	Constant	0	0	0	5.26505	0
Amitrole	CYP2C8	Constant	0	0	0	6.66126	0
Amitrole	CYP2C9	Constant	0	0	0	5.50747	0
Amitrole	CYP2C19	Constant	0	0	0	3.09731	0
Amitrole	CYP2D6	Hill	8.06454	-0.544445	1.99213	13.6062	0
Amitrole	CYP2E1	Constant	0	0	0	8.12738	0
Amitrole	CYP2J2	Constant	0	0	0	6.2397	0
Amitrole	CYP3A4	Constant	0	0	0	6.257	0
Anastrozole	CYP1A2	Hill	39.5003	1.41676	3.88433	43.1044	1
Anastrozole	Bgal	Hill	55.4831	1.48919	1.03729	42.2808	1
Anastrozole	No_RNA	Hill	41.6032	1.43835	1.88183	39.4802	0
Anastrozole	CYP2A6	Hill	45.8929	1.46098	1.93485	41.1363	0
Anastrozole	CYP2B6	Hill	55.2205	1.58422	0.919679	40.0224	0
Anastrozole	CYP2C8	Hill	66.527	1.81753	1.01034	38.1516	0
Anastrozole	CYP2C9	Hill	71.4956	2.042	0.877462	35.7952	0
Anastrozole	CYP2C19	Hill	26.1363	1.7685	8	26.1132	0
Anastrozole	CYP2D6	Hill	43.5933	1.76631	1.72394	32.5151	0
Anastrozole	CYP2E1	Hill	44.0706	1.54829	1.91632	38.2325	0
Anastrozole	CYP2J2	Hill	41.62	1.68808	1.88587	32.3787	0
Anastrozole	CYP3A4	Hill	27.4935	1.55887	4.21311	27.8772	0
Apigenin	CYP1A2	Hill	102.324	1.47963	3.81739	99.8147	1
Apigenin	Bgal	Hill	95.5486	1.59178	7.90158	95.1099	1
Apigenin	No_RNA	Hill	99.482	1.44785	3.54095	97.5372	1
Apigenin	CYP2A6	Hill	106.083	1.49227	2.39535	98.3309	1
Apigenin	CYP2B6	Hill	100.171	1.52954	3.44603	96.9322	1
Apigenin	CYP2C8	Hill	98.1853	1.52297	4.33419	97.2296	1
Apigenin	CYP2C9	Hill	95.0627	1.59079	6.17795	95.4313	1
Apigenin	CYP2C19	Hill	94.9837	1.56963	5.57929	94.179	1
Apigenin	CYP2D6	Hill	98.3202	1.53367	5.00949	98.0262	1
Apigenin	CYP2E1	Hill	100.077	1.51762	4.15562	98.8105	1
Apigenin	CYP2J2	Hill	98.446	1.55705	4.54125	97.1677	1
Apigenin	CYP3A4	Hill	96.6029	1.61841	6.38342	96.3936	1
Atrazine	CYP1A2	Hill	5.1139	-3.38687	6.1795	13.1309	0
Atrazine	Bgal	Hill	7.4139	0.302217	8	14.8304	0
Atrazine	No_RNA	Hill	20.5655	1.74435	0.557691	14.0197	0
Atrazine	CYP2A6	Hill	17.232	2.14851	0.3	12.0979	0
Atrazine	CYP2B6	Hill	64.9355	2.20668	1.57297	18.9343	0
Atrazine	CYP2C8	Hill	9.20997	0.387943	8	13.8597	0
Atrazine	CYP2C9	Hill	9.96473	1.35482	8	11.0442	0
Atrazine	CYP2C19	Gain-Loss	29.8457	0.119152	8	14.8175	0
Atrazine	CYP2D6	Hill	14.9655	1.69075	0.492794	11.7726	0
Atrazine	CYP2E1	Hill	12.0179	1.53659	8	15.2807	0
Atrazine	CYP2J2	Constant	0	0	0	13.8897	0
Atrazine	CYP3A4	Hill	16.3439	1.70559	5.30365	19.5693	0
BICAL	CYP1A2	Hill	100.165	-0.126489	1.02043	100	1
BICAL	Bgal	Hill	100.25	-0.136581	1.09285	100	1
BICAL	No_RNA	Hill	100.783	-0.056602	0.927676	100	1
BICAL	CYP2A6	Hill	100.268	-0.147447	1.02669	100	1
BICAL	CYP2B6	Hill	100.163	-0.11627	0.950743	100	1
BICAL	CYP2C8	Hill	100.32	-0.137548	0.958766	100	1
BICAL	CYP2C9	Hill	99.7555	-0.0296654	1.05324	100	1
BICAL	CYP2C19	Hill	99.451	0.0254419	1.08249	100	1
BICAL	CYP2D6	Hill	100.479	-0.065674	0.988984	100	1
BICAL	CYP2E1	Hill	99.982	-0.0687036	1.01991	100	1
BICAL	CYP2J2	Hill	99.5298	-0.0568915	1.1017	100	1
BICAL	CYP3A4	Hill	99.5584	-0.0248775	1.12544	100	1
Benfluralin	CYP1A2	Constant	0	0	0	6.63884	0
Benfluralin	Bgal	Constant	0	0	0	3.54838	0
Benfluralin	Bgal	NA	0	0	0	3.54838	0
Benfluralin	No_RNA	Constant	0	0	0	4.66575	0
Benfluralin	No_RNA	NA	0	0	0	4.66575	0
Benfluralin	CYP2A6	Constant	0	0	0	8.6501	0
Benfluralin	CYP2B6	NA	NA	NA	NA	-3.00291	0
Benfluralin	CYP2C8	NA	NA	NA	NA	-1.80721	0
Benfluralin	CYP2C9	Constant	0	0	0	12.76	0
Benfluralin	CYP2C19	Constant	0	0	0	13.837	0
Benfluralin	CYP2D6	Hill	6.41321	-3.366	3.9978	11.6594	0
Benfluralin	CYP2E1	Constant	0	0	0	7.99661	0
Benfluralin	CYP2J2	Hill	9.10802	-0.322665	7.99973	8.90418	0
Benfluralin	CYP3A4	Constant	0	0	0	7.59915	0
Benomyl	CYP1A2	Hill	24.5985	1.77415	8	25.3039	0
Benomyl	Bgal	Hill	17.4086	1.53873	4.68198	17.5756	0
Benomyl	No_RNA	Hill	34.8364	1.6113	1.15691	26.3829	0
Benomyl	CYP2A6	Hill	24.4271	1.64455	2.72211	23.499	0
Benomyl	CYP2B6	Hill	29.9095	1.59639	3.20278	28.7541	0
Benomyl	CYP2C8	Hill	25.4653	1.67086	8	23.4751	0
Benomyl	CYP2C9	Hill	39.1761	1.65841	2.77483	36.439	0
Benomyl	CYP2C19	Hill	33.8843	1.45221	1.89903	32.2257	0
Benomyl	CYP2D6	Hill	56.3221	1.77907	1.69894	38.002	0
Benomyl	CYP2E1	Hill	40.646	1.71406	8	39.3063	0
Benomyl	CYP2J2	Hill	40.5871	1.60751	3.86939	40.1567	0
Benomyl	CYP3A4	Hill	57.1408	1.64506	2.15775	51.6176	1
Bicalutamide	CYP1A2	Hill	98.1603	0.00558794	1.23545	99.154	1
Bicalutamide	Bgal	Hill	97.63	-0.0220625	1.49209	99.5069	1
Bicalutamide	No_RNA	Hill	94.9885	0.0719096	1.30362	98.3749	1
Bicalutamide	CYP2A6	Hill	97.8684	-0.064368	1.12874	98.8452	1
Bicalutamide	CYP2B6	Hill	94.7521	0.0165224	1.44477	98.6286	1
Bicalutamide	CYP2C8	Hill	95.9943	-0.0537374	1.20707	98.5185	1
Bicalutamide	CYP2C9	Hill	96.209	0.0313234	1.28812	99.6612	1
Bicalutamide	CYP2C19	Hill	96.5666	0.0105729	1.23807	99.676	1
Bicalutamide	CYP2D6	Hill	96.2862	0.00734531	1.41378	99.0655	1
Bicalutamide	CYP2E1	Hill	96.558	-0.0225485	1.17556	99.1636	1
Bicalutamide	CYP2J2	Hill	98.1651	-0.0134888	1.08663	99.9019	1
Bicalutamide	CYP3A4	Hill	96.9719	-0.054744	1.33063	99.8804	1
Bifenthrin	CYP1A2	Constant	0	0	0	15.1357	0
Bifenthrin	Bgal	NA	NA	NA	NA	-1.3227	0
Bifenthrin	No_RNA	Constant	0	0	0	5.21631	0
Bifenthrin	No_RNA	NA	0	0	0	5.21631	0
Bifenthrin	CYP2A6	Constant	0	0	0	4.33976	0
Bifenthrin	CYP2B6	Constant	0	0	0	0.221487	0
Bifenthrin	CYP2C8	NA	NA	NA	NA	-2.1865	0
Bifenthrin	CYP2C9	Constant	0	0	0	0.767079	0
Bifenthrin	CYP2C19	NA	NA	NA	NA	-4.41279	0
Bifenthrin	CYP2D6	Hill	6.9326	-0.198214	1.42954	8.70492	0
Bifenthrin	CYP2E1	Constant	0	0	0	5.13023	0
Bifenthrin	CYP2J2	Constant	0	0	0	1.51893	0
Bifenthrin	CYP3A4	Hill	27.6128	0.496047	8	19.6208	0
Bis(2-ethylhexyl)hexanedioate	CYP1A2	Constant	0	0	0	8.9	0
Bis(2-ethylhexyl)hexanedioate	Bgal	Constant	0	0	0	9.17267	0
Bis(2-ethylhexyl)hexanedioate	No_RNA	Hill	9.33671	1.72408	0.624357	7.42625	0
Bis(2-ethylhexyl)hexanedioate	CYP2A6	Constant	0	0	0	5.05905	0
Bis(2-ethylhexyl)hexanedioate	CYP2B6	Constant	0	0	0	7.28493	0
Bis(2-ethylhexyl)hexanedioate	CYP2C8	Constant	0	0	0	2.76921	0
Bis(2-ethylhexyl)hexanedioate	CYP2C9	Constant	0	0	0	5.12457	0
Bis(2-ethylhexyl)hexanedioate	CYP2C19	Constant	0	0	0	17.1848	0
Bis(2-ethylhexyl)hexanedioate	CYP2D6	Hill	7.50467	-0.588398	7.99999	12.7488	0
Bis(2-ethylhexyl)hexanedioate	CYP2E1	Constant	0	0	0	6.72047	0
Bis(2-ethylhexyl)hexanedioate	CYP2J2	Constant	0	0	0	10.9915	0
Bis(2-ethylhexyl)hexanedioate	CYP3A4	Constant	0	0	0	5.53731	0
Bis(2-ethylhexyl)phthalate	CYP1A2	Hill	25.037	1.36014	1.06267	24.2986	0
Bis(2-ethylhexyl)phthalate	Bgal	Hill	21.6459	1.46841	0.574861	15.0503	0
Bis(2-ethylhexyl)phthalate	No_RNA	Hill	5.98857	-3.4763	3.83779	11.314	0
Bis(2-ethylhexyl)phthalate	CYP2A6	Hill	12.6134	0.675668	0.659068	16.6774	0
Bis(2-ethylhexyl)phthalate	CYP2B6	Constant	0	0	0	9.93475	0
Bis(2-ethylhexyl)phthalate	CYP2C8	Constant	0	0	0	13.3699	0
Bis(2-ethylhexyl)phthalate	CYP2C9	Hill	23.7874	1.88564	2.36532	17.373	0
Bis(2-ethylhexyl)phthalate	CYP2C19	Constant	0	0	0	11.5369	0
Bis(2-ethylhexyl)phthalate	CYP2D6	Gain-Loss	13.2179	-0.438198	0.3	10.8666	0
Bis(2-ethylhexyl)phthalate	CYP2E1	Constant	0	0	0	0.925758	0
Bis(2-ethylhexyl)phthalate	CYP2J2	Constant	0	0	0	8.16742	0
Bis(2-ethylhexyl)phthalate	CYP3A4	Constant	0	0	0	17.1193	0
Bisphenol A	CYP1A2	Hill	107.977	1.04372	1.33401	102.904	1
Bisphenol A	Bgal	Hill	117.469	1.11603	0.963651	101.38	1
Bisphenol A	No_RNA	Hill	123.595	1.20199	0.888844	102.089	1
Bisphenol A	CYP2A6	Hill	123.84	1.18671	0.868494	101.96	1
Bisphenol A	CYP2B6	Hill	112.209	1.08797	1.09371	101.758	1
Bisphenol A	CYP2C8	Hill	118.771	1.18373	1.01454	102.275	1
Bisphenol A	CYP2C9	Hill	122.72	1.13821	0.819771	101.003	1
Bisphenol A	CYP2C19	Hill	115.398	1.13064	1.06365	102.211	1
Bisphenol A	CYP2D6	Hill	123.657	1.20497	0.910175	102.66	1
Bisphenol A	CYP2E1	Hill	123.013	1.23553	0.949625	102.51	1
Bisphenol A	CYP2J2	Hill	110.402	1.0933	1.16407	101.841	1
Bisphenol A	CYP3A4	Hill	114.902	1.12694	1.08285	101.881	1
Bisphenol AF	CYP1A2	Hill	107.958	0.53907	1.57148	105.085	1
Bisphenol AF	Bgal	Hill	107.584	0.445658	1.27702	104.281	1
Bisphenol AF	No_RNA	Gain-Loss	126.726	0.674585	1.11292	104.623	1
Bisphenol AF	CYP2A6	Hill	108.712	0.493862	1.23229	104.441	1
Bisphenol AF	CYP2B6	Hill	105.428	0.617226	1.83406	103.831	1
Bisphenol AF	CYP2C8	Gain-Loss	125.628	0.665037	1.05191	103.828	1
Bisphenol AF	CYP2C9	Hill	105.764	0.533556	1.40487	102.642	1
Bisphenol AF	CYP2C19	Hill	105.944	0.65115	1.62205	103.579	1
Bisphenol AF	CYP2D6	Gain-Loss	126.142	0.685477	1.1614	104.577	1
Bisphenol AF	CYP2E1	Hill	106.925	0.590668	1.51602	104.655	1
Bisphenol AF	CYP2J2	Hill	105.778	0.571464	1.57145	104.016	1
Bisphenol AF	CYP3A4	Hill	107.282	0.629947	1.4286	103.571	1
Bisphenol B	CYP1A2	Hill	109.439	0.883083	1.38555	104.578	1
Bisphenol B	Bgal	Hill	111.111	0.804344	1.08923	103.731	1
Bisphenol B	No_RNA	Hill	118.244	0.924069	0.932666	104.199	1
Bisphenol B	CYP2A6	Hill	109.969	0.892067	1.26312	103.97	1
Bisphenol B	CYP2B6	Hill	108.08	0.90811	1.42526	103.431	1
Bisphenol B	CYP2C8	Hill	107.432	0.902792	1.40761	103.525	1
Bisphenol B	CYP2C9	Hill	108.133	0.903233	1.35881	102.202	1
Bisphenol B	CYP2C19	Hill	116.322	0.940483	0.989342	103.18	1
Bisphenol B	CYP2D6	Hill	119.081	0.943975	0.921625	104.358	1
Bisphenol B	CYP2E1	Hill	110.136	0.909315	1.26342	104.373	1
Bisphenol B	CYP2J2	Hill	109.007	0.895452	1.29307	103.644	1
Bisphenol B	CYP3A4	Hill	108.208	0.88136	1.345	103.219	1
Butylbenzylphthalate	CYP1A2	Hill	17.5744	1.8502	7.99998	15.3551	0
Butylbenzylphthalate	Bgal	Constant	0	0	0	26.7924	0
Butylbenzylphthalate	No_RNA	Hill	18.0482	1.79942	7.99998	18.3565	0
Butylbenzylphthalate	CYP2A6	Hill	27.3984	1.96459	5.80391	15.5576	0
Butylbenzylphthalate	CYP2B6	Constant	0	0	0	12.6768	0
Butylbenzylphthalate	CYP2C8	Constant	0	0	0	5.78559	0
Butylbenzylphthalate	CYP2C9	Constant	0	0	0	11.8048	0
Butylbenzylphthalate	CYP2C19	Constant	0	0	0	11.0166	0
Butylbenzylphthalate	CYP2D6	Constant	0	0	0	7.1134	0
Butylbenzylphthalate	CYP2E1	Hill	110.072	2.49957	1.77416	11.7942	0
Butylbenzylphthalate	CYP2J2	Constant	0	0	0	9.29915	0
Butylbenzylphthalate	CYP3A4	Hill	12.0919	0.644575	0.720348	13.5487	0
Butylparaben	CYP1A2	Hill	67.0205	1.74368	3.47908	60.9454	1
Butylparaben	Bgal	Hill	83.706	1.86403	3.63709	67.7461	1
Butylparaben	No_RNA	Hill	86.2968	1.8312	3.34532	70.1606	1
Butylparaben	CYP2A6	Hill	64.5803	1.78334	8	61.4529	1
Butylparaben	CYP2B6	Hill	59.2977	1.76386	8	61.6904	1
Butylparaben	CYP2C8	Hill	54.5927	1.78705	8	51.1386	1
Butylparaben	CYP2C9	Hill	75.1194	1.87424	3.91018	58.3243	1
Butylparaben	CYP2C19	Hill	49.9452	1.8415	8	48.0442	1
Butylparaben	CYP2D6	Hill	69.1067	1.85845	3.45475	52.3677	1
Butylparaben	CYP2E1	Hill	45.3388	1.80608	8	43.0983	1
Butylparaben	CYP2J2	Hill	74.3998	1.84328	2.98689	55.3207	1
Butylparaben	CYP3A4	Hill	121.959	2.0531	1.53622	57.9996	1
Carbendazim	CYP1A2	Constant	0	0	0	13.2958	0
Carbendazim	Bgal	Constant	0	0	0	9.51681	0
Carbendazim	Bgal	NA	0	0	0	9.51681	0
Carbendazim	No_RNA	Hill	10.2506	1.33602	5.70777	10.1635	0
Carbendazim	No_RNA	NA	10.2506	1.33602	5.70777	10.1635	0
Carbendazim	CYP2A6	Constant	0	0	0	15.9784	0
Carbendazim	CYP2B6	Constant	0	0	0	13.1378	0
Carbendazim	CYP2C8	Constant	0	0	0	0.0879721	0
Carbendazim	CYP2C9	NA	NA	NA	NA	-8.49609	0
Carbendazim	CYP2C19	Constant	0	0	0	1.76133	0
Carbendazim	CYP2D6	Constant	0	0	0	1.83688	0
Carbendazim	CYP2E1	Constant	0	0	0	5.18755	0
Carbendazim	CYP2J2	Constant	0	0	0	3.09573	0
Carbendazim	CYP3A4	Constant	0	0	0	3.11413	0
Carbofuran	CYP1A2	Hill	45.9496	1.43896	1.13736	36.0965	0
Carbofuran	Bgal	Hill	55.5885	1.64527	1.20744	43.1426	1
Carbofuran	No_RNA	Hill	52.3079	1.39178	0.98607	41.3937	0
Carbofuran	CYP2A6	Hill	62.3758	1.60953	1.12879	46.4402	1
Carbofuran	CYP2B6	Hill	34.9011	1.31398	3.39437	37.8424	0
Carbofuran	CYP2C8	Hill	50.6096	1.53734	1.49689	41.483	0
Carbofuran	CYP2C9	Hill	56.7176	1.37913	0.859628	47.0775	1
Carbofuran	CYP2C19	Hill	53.7373	1.55354	1.1055	41.6188	1
Carbofuran	CYP2D6	Hill	50.6527	1.45195	1.04488	39.7635	0
Carbofuran	CYP2E1	Hill	44.4236	1.40555	1.38801	38.0333	0
Carbofuran	CYP2J2	Hill	46.896	1.43608	1.68132	43.3418	1
Carbofuran	CYP3A4	Hill	47.3151	1.26235	1.43718	46.7286	1
Chlorothalonil	CYP1A2	Hill	77.0868	1.32582	3.99487	72.0927	1
Chlorothalonil	Bgal	Hill	90.6174	1.42154	4.12748	87.2789	1
Chlorothalonil	No_RNA	Hill	112.763	1.39311	1.95252	90.7548	1
Chlorothalonil	CYP2A6	Hill	80.2423	1.40304	6.2037	78.0904	1
Chlorothalonil	CYP2B6	Hill	91.5835	1.27648	3.26178	91.491	1
Chlorothalonil	CYP2C8	Hill	89.3856	1.26472	3.04087	86.3063	1
Chlorothalonil	CYP2C9	Hill	91.1945	1.28927	2.8301	85.1311	1
Chlorothalonil	CYP2C19	Hill	91.8032	1.20989	2.68699	85.0903	1
Chlorothalonil	CYP2D6	Hill	87.4678	1.49188	3.05976	71.3778	1
Chlorothalonil	CYP2E1	Hill	81.6873	1.42883	6.52582	80.2922	1
Chlorothalonil	CYP2J2	Hill	94.5615	1.42911	2.25943	76.5498	1
Chlorothalonil	CYP3A4	Hill	83.3381	1.42463	7.99999	82.8048	1
Chlorpyrifos	CYP1A2	Hill	91.0401	1.68944	1.2214	66.5706	1
Chlorpyrifos	Bgal	Hill	93.4514	1.51735	1.39237	77.5976	1
Chlorpyrifos	No_RNA	Hill	107.626	1.76862	1.49039	81.0578	1
Chlorpyrifos	CYP2A6	Hill	82.7235	1.64768	1.64928	68.2184	1
Chlorpyrifos	CYP2B6	Hill	99.574	1.82043	1.98935	68.1318	1
Chlorpyrifos	CYP2C8	Hill	77.7811	1.58014	1.93979	66.1973	1
Chlorpyrifos	CYP2C9	Hill	78.7899	1.74342	1.53031	55.1557	1
Chlorpyrifos	CYP2C19	Hill	68.4146	1.7572	8	70.4406	1
Chlorpyrifos	CYP2D6	Hill	84.0391	1.61628	0.76121	68.4149	1
Chlorpyrifos	CYP2E1	Hill	80.2512	1.71324	1.62916	65.302	1
Chlorpyrifos	CYP2J2	Hill	81.5487	1.74578	1.54289	60.7003	1
Chlorpyrifos	CYP3A4	Hill	71.3768	1.74186	3.31028	63.4767	1
Chlorpyrifos-methyl	CYP1A2	Hill	46.2703	1.59486	3.46559	44.5627	1
Chlorpyrifos-methyl	Bgal	Hill	67.0442	1.76143	2.68996	56.011	1
Chlorpyrifos-methyl	No_RNA	Hill	44.8961	1.73303	2.20861	37.4037	0
Chlorpyrifos-methyl	CYP2A6	Hill	54.9395	1.71505	1.97993	44.0411	1
Chlorpyrifos-methyl	CYP2B6	Hill	24.0405	1.69102	8	25.0307	0
Chlorpyrifos-methyl	CYP2C8	Hill	50.494	1.77089	2.68657	40.3698	0
Chlorpyrifos-methyl	CYP2C9	Hill	42.739	1.7374	5.83188	41.4374	0
Chlorpyrifos-methyl	CYP2C19	Hill	27.7003	1.7625	8	25.8431	0
Chlorpyrifos-methyl	CYP2D6	Hill	41.5205	1.7815	3.17933	34.9419	0
Chlorpyrifos-methyl	CYP2E1	Hill	43.5939	1.69802	1.91794	34.6843	0
Chlorpyrifos-methyl	CYP2J2	Hill	37.5493	1.79264	4.96783	33.9961	0
Chlorpyrifos-methyl	CYP3A4	Hill	45.4591	1.68106	2.75649	40.9134	0
Clomiphene citrate	CYP1A2	Hill	109.517	0.909225	1.86216	105.655	1
Clomiphene citrate	Bgal	Gain-Loss	126.172	0.958527	1.67857	104.469	1
Clomiphene citrate	No_RNA	Gain-Loss	127.009	0.943888	1.44349	105.072	1
Clomiphene citrate	CYP2A6	Hill	109.498	0.831987	1.53	105.077	1
Clomiphene citrate	CYP2B6	Gain-Loss	125.885	0.967506	1.49322	103.823	1
Clomiphene citrate	CYP2C8	Gain-Loss	125.84	0.968597	1.527	103.696	1
Clomiphene citrate	CYP2C9	Hill	105.317	0.835277	1.94589	102.884	1
Clomiphene citrate	CYP2C19	Gain-Loss	124.514	1.02803	1.82758	103.326	1
Clomiphene citrate	CYP2D6	Gain-Loss	126.171	0.991937	1.58936	104.909	1
Clomiphene citrate	CYP2E1	Gain-Loss	126.091	0.966613	1.32288	104.829	1
Clomiphene citrate	CYP2J2	Gain-Loss	124.967	0.98653	1.32354	103.871	1
Clomiphene citrate	CYP3A4	Hill	107.362	0.948063	1.88917	103.605	1
Corticosterone	CYP1A2	Hill	94.4983	0.67183	1.1856	93.1699	1
Corticosterone	Bgal	Hill	97.3798	0.792997	1.11446	91.7375	1
Corticosterone	No_RNA	Hill	95.5	0.772645	1.01499	90.1042	1
Corticosterone	CYP2A6	Hill	90.3599	0.670597	1.43858	92.6543	1
Corticosterone	CYP2B6	Hill	91.1117	0.780586	1.17542	88.7224	1
Corticosterone	CYP2C8	Hill	89.5103	0.739713	1.40844	88.8698	1
Corticosterone	CYP2C9	Hill	92.1526	0.763746	1.16265	89.3177	1
Corticosterone	CYP2C19	Hill	90.6034	0.458738	1.2175	88.962	1
Corticosterone	CYP2D6	Hill	91.6154	0.688545	1.24993	90.2183	1
Corticosterone	CYP2E1	Hill	95.2935	0.740006	1.00885	89.4623	1
Corticosterone	CYP2J2	Hill	93.4099	0.772346	1.19907	90.2748	1
Corticosterone	CYP3A4	Hill	95.8147	0.733914	1.10142	92.5057	1
Coumestrol	CYP1A2	Hill	87.9649	1.47763	6.59171	88.4712	1
Coumestrol	Bgal	Hill	89.274	1.437	4.87338	88.7241	1
Coumestrol	No_RNA	Hill	92.4249	1.51148	4.63453	90.8062	1
Coumestrol	CYP2A6	Hill	90.0203	1.50133	5.63885	89.6831	1
Coumestrol	CYP2B6	Hill	89.5858	1.46142	6.59654	89.1802	1
Coumestrol	CYP2C8	Hill	89.5284	1.46102	5.79064	88.7764	1
Coumestrol	CYP2C9	Hill	84.724	1.45045	8	84.5903	1
Coumestrol	CYP2C19	Hill	84.9737	1.4886	5.12044	85.3516	1
Coumestrol	CYP2D6	Gain-Loss	108.946	1.51859	2.41719	90.5828	1
Coumestrol	CYP2E1	Hill	91.5854	1.4757	4.61912	89.9911	1
Coumestrol	CYP2J2	Hill	110.132	1.52051	1.47413	88.4706	1
Coumestrol	CYP3A4	Hill	93.0796	1.46633	3.91192	90.9825	1
Cyfluthrin	CYP1A2	Hill	67.2192	1.23234	2.37168	67.2905	1
Cyfluthrin	Bgal	Hill	70.6804	1.30979	1.69831	68.3497	1
Cyfluthrin	No_RNA	Hill	73.9887	1.29785	1.58777	68.5294	1
Cyfluthrin	CYP2A6	Hill	68.4258	1.2786	2.38347	66.8993	1
Cyfluthrin	CYP2B6	Hill	73.2719	1.25895	1.28052	67.6481	1
Cyfluthrin	CYP2C8	Hill	72.2542	1.36379	1.91708	65.9741	1
Cyfluthrin	CYP2C9	Hill	67.7529	1.215	2.24117	72.8063	1
Cyfluthrin	CYP2C19	Hill	61.2083	1.36149	3.69202	61.2015	1
Cyfluthrin	CYP2D6	Hill	72.4746	1.23533	1.57453	68.9072	1
Cyfluthrin	CYP2E1	Hill	82.5068	1.34897	1.13614	67.4535	1
Cyfluthrin	CYP2J2	Hill	63.9886	1.24764	2.23216	64.2235	1
Cyfluthrin	CYP3A4	Hill	63.4768	1.25393	2.75179	67.7651	1
Cypermethrin	CYP1A2	Hill	77.3285	1.41695	1.70957	68.9123	1
Cypermethrin	Bgal	Hill	84.2944	1.50249	1.37322	70.5064	1
Cypermethrin	No_RNA	Hill	71.4341	1.36428	1.58023	65.3226	1
Cypermethrin	CYP2A6	Hill	80.3494	1.49325	1.60755	69.1589	1
Cypermethrin	CYP2B6	Hill	64.4896	1.44367	2.64061	61.0281	1
Cypermethrin	CYP2C8	Hill	70.4052	1.44979	1.72503	62.2943	1
Cypermethrin	CYP2C9	Hill	79.1301	1.38036	1.19787	67.6542	1
Cypermethrin	CYP2C19	Hill	61.3858	1.40268	5.75398	70.4135	1
Cypermethrin	CYP2D6	Hill	82.037	1.54251	1.283	63.3145	1
Cypermethrin	CYP2E1	Hill	77.257	1.43243	1.53466	68.5229	1
Cypermethrin	CYP2J2	Hill	62.9118	1.40628	2.26979	63.5892	1
Cypermethrin	CYP3A4	Hill	73.2933	1.3721	1.43423	65.2639	1
Cyproterone acetate	CYP1A2	NA	NA	NA	NA	-2.86526	0
Cyproterone acetate	Bgal	NA	NA	NA	NA	-5.21468	0
Cyproterone acetate	No_RNA	NA	0	0	0	21.0526	0
Cyproterone acetate	No_RNA	Constant	0	0	0	21.0526	0
Cyproterone acetate	CYP2A6	Constant	0	0	0	6.98366	0
Cyproterone acetate	CYP2B6	Constant	0	0	0	2.38806	0
Cyproterone acetate	CYP2C8	NA	NA	NA	NA	-4.97338	0
Cyproterone acetate	CYP2C9	Constant	0	0	0	6.06025	0
Cyproterone acetate	CYP2C19	NA	NA	NA	NA	-0.215914	0
Cyproterone acetate	CYP2D6	Constant	0	0	0	9.92677	0
Cyproterone acetate	CYP2E1	Constant	0	0	0	7.65389	0
Cyproterone acetate	CYP2J2	Constant	0	0	0	1.74599	0
Cyproterone acetate	CYP3A4	Constant	0	0	0	5.58534	0
DCLN	CYP1A2	Hill	129.749	1.60806	1.67008	105.863	1
DCLN	Bgal	Hill	129.062	1.64469	1.84466	105.112	1
DCLN	No_RNA	Hill	127.641	1.54897	1.47754	105.469	1
DCLN	CYP2A6	Hill	128.029	1.62487	1.7888	105.677	1
DCLN	CYP2B6	Hill	126.85	1.58939	1.59256	104.38	1
DCLN	CYP2C8	Hill	126.616	1.54605	1.4309	104.228	1
DCLN	CYP2C9	Hill	125.612	1.51767	1.40099	103.7	1
DCLN	CYP2C19	Hill	118.765	1.59137	2.09446	104.025	1
DCLN	CYP2D6	Hill	116.655	1.39959	1.61863	105.265	1
DCLN	CYP2E1	Gain-Loss	126.654	1.4492	1.57801	105.134	1
DCLN	CYP2J2	Hill	106.488	1.40366	2.90539	104.445	1
DCLN	CYP3A4	Hill	105.329	1.39691	3.38856	104.371	1
Daidzein	CYP1A2	Hill	68.1451	1.70209	2.20575	55.7234	1
Daidzein	Bgal	Hill	71.2069	1.77684	1.24453	51.0032	1
Daidzein	No_RNA	Hill	75.9369	1.66731	1.3081	62.798	1
Daidzein	CYP2A6	Hill	62.6768	1.61102	2.08283	57.3646	1
Daidzein	CYP2B6	Hill	123.531	2.23184	0.887153	45.4574	1
Daidzein	CYP2C8	Hill	61.2223	1.66409	1.68358	50.7055	1
Daidzein	CYP2C9	Hill	40.1126	1.6317	2.49718	35.4922	0
Daidzein	CYP2C19	Hill	51.8774	1.8665	2.20321	35.2162	0
Daidzein	CYP2D6	Hill	54.4786	1.67535	1.18999	40.2812	0
Daidzein	CYP2E1	Hill	123.172	2.19611	1.16967	44.8088	1
Daidzein	CYP2J2	Hill	44.5423	1.82684	2.97753	35.6739	0
Daidzein	CYP3A4	Hill	43.2369	1.75806	3.57907	37.042	0
Danazol	CYP1A2	Hill	127.899	0.631133	0.335186	104.859	1
Danazol	Bgal	Hill	127.419	0.518297	0.319933	104.588	1
Danazol	No_RNA	Hill	126.178	0.354604	0.316524	104.027	1
Danazol	CYP2A6	Hill	126.153	0.554773	0.357463	104.896	1
Danazol	CYP2B6	Hill	123.474	0.811139	0.305977	102.277	1
Danazol	CYP2C8	Hill	122.926	1.02454	0.538614	101.765	1
Danazol	CYP2C9	Hill	121.794	0.806615	0.394623	101.022	1
Danazol	CYP2C19	Hill	122.726	0.922645	0.330452	102.101	1
Danazol	CYP2D6	Gain-Loss	57.5359	-1.89823	0.511097	89.5984	1
Danazol	CYP2E1	Gain-Loss	49.0301	-1.68179	1.89905	93.8676	1
Danazol	CYP2J2	Hill	112.505	0.681051	0.361501	93.7541	1
Danazol	CYP3A4	Hill	111.603	0.125041	0.3	93.0024	1
Deltamethrin	CYP1A2	Hill	69.9653	1.05766	4.88705	71.6929	1
Deltamethrin	Bgal	Hill	72.525	1.09141	1.72732	71.5002	1
Deltamethrin	No_RNA	Hill	71.1433	1.1085	1.57342	68.2276	1
Deltamethrin	CYP2A6	Hill	73.2894	1.12826	1.69018	72.7541	1
Deltamethrin	CYP2B6	Hill	70.4213	1.19639	2.75764	70.186	1
Deltamethrin	CYP2C8	Hill	69.7927	1.31507	3.20616	70.0789	1
Deltamethrin	CYP2C9	Hill	70.394	1.17641	1.80542	65.8493	1
Deltamethrin	CYP2C19	Hill	74.2	1.25887	2.34217	73.3223	1
Deltamethrin	CYP2D6	Hill	72.7405	1.22934	1.6042	70.0189	1
Deltamethrin	CYP2E1	Hill	72.3775	1.17245	1.83073	69.4378	1
Deltamethrin	CYP2J2	Hill	70.7693	1.3084	1.91723	67.9311	1
Deltamethrin	CYP3A4	Hill	85.4204	1.29289	1.28528	75.5441	1
Diazinon	CYP1A2	Hill	61.9916	1.46807	2.45974	55.6726	1
Diazinon	Bgal	Hill	83.0948	1.64522	1.63861	67.349	1
Diazinon	No_RNA	Hill	69.7347	1.54946	1.6341	59.5345	1
Diazinon	CYP2A6	Hill	79.7215	1.5916	1.23379	64.8855	1
Diazinon	CYP2B6	Hill	43.4035	1.58292	3.1926	42.1583	1
Diazinon	CYP2C8	Hill	37.472	1.56252	3.8714	35.7404	0
Diazinon	CYP2C9	Hill	42.4043	1.63289	3.21124	40.4006	0
Diazinon	CYP2C19	Hill	36.346	1.68023	8	36.7813	0
Diazinon	CYP2D6	Hill	28.4891	1.7731	8	28.0666	0
Diazinon	CYP2E1	Hill	20.9344	1.70795	4.91715	17.5477	0
Diazinon	CYP2J2	Hill	30.909	1.86222	1.1174	18.3019	0
Diazinon	CYP3A4	Hill	22.4556	1.74629	8	23.7828	0
Dibutyl phthalate	CYP1A2	Constant	0	0	0	6.88623	0
Dibutyl phthalate	Bgal	Constant	0	0	0	19.8383	0
Dibutyl phthalate	No_RNA	Hill	12.9115	0.435843	0.635441	13.2238	0
Dibutyl phthalate	CYP2A6	Constant	0	0	0	11.6203	0
Dibutyl phthalate	CYP2B6	Constant	0	0	0	16.8386	0
Dibutyl phthalate	CYP2C8	Constant	0	0	0	6.30504	0
Dibutyl phthalate	CYP2C9	Constant	0	0	0	10.1643	0
Dibutyl phthalate	CYP2C19	Constant	0	0	0	0.221386	0
Dibutyl phthalate	CYP2D6	Hill	9.07331	-0.315112	0.765602	14.1388	0
Dibutyl phthalate	CYP2E1	Constant	0	0	0	10.69	0
Dibutyl phthalate	CYP2J2	Constant	0	0	0	13.2284	0
Dibutyl phthalate	CYP3A4	Constant	0	0	0	12.6217	0
Dichlobenil	CYP1A2	NA	NA	NA	NA	-1.76386	0
Dichlobenil	Bgal	NA	0	0	0	9.3664	0
Dichlobenil	Bgal	Constant	0	0	0	9.3664	0
Dichlobenil	No_RNA	NA	NA	NA	NA	-1.31623	0
Dichlobenil	CYP2A6	NA	NA	NA	NA	-1.40008	0
Dichlobenil	CYP2B6	NA	NA	NA	NA	-0.916952	0
Dichlobenil	CYP2C8	Constant	0	0	0	7.04926	0
Dichlobenil	CYP2C9	Constant	0	0	0	3.60217	0
Dichlobenil	CYP2C19	Constant	0	0	0	6.67445	0
Dichlobenil	CYP2D6	Constant	0	0	0	7.09042	0
Dichlobenil	CYP2E1	NA	NA	NA	NA	-5.43549	0
Dichlobenil	CYP2J2	Constant	0	0	0	0.4999	0
Dichlobenil	CYP3A4	Constant	0	0	0	17.4842	0
Dichlorodiphenyltrichloroethane	CYP1A2	Hill	104.958	0.915943	1.41812	101.898	1
Dichlorodiphenyltrichloroethane	Bgal	Hill	100.882	0.878735	1.81305	100.284	1
Dichlorodiphenyltrichloroethane	No_RNA	Hill	110.485	0.97142	1.12821	101.148	1
Dichlorodiphenyltrichloroethane	CYP2A6	Hill	103.677	0.875908	1.40153	100.423	1
Dichlorodiphenyltrichloroethane	CYP2B6	Hill	110.119	0.930893	1.02852	100.557	1
Dichlorodiphenyltrichloroethane	CYP2C8	Hill	107.298	0.989761	1.22984	99.9507	1
Dichlorodiphenyltrichloroethane	CYP2C9	Hill	103.183	1.00414	1.36418	97.8656	1
Dichlorodiphenyltrichloroethane	CYP2C19	Hill	100.456	1.08698	1.79599	99.8285	1
Dichlorodiphenyltrichloroethane	CYP2D6	Hill	110.991	0.983718	1.09318	101.667	1
Dichlorodiphenyltrichloroethane	CYP2E1	Hill	113.476	1.02171	1.05927	101.993	1
Dichlorodiphenyltrichloroethane	CYP2J2	Hill	104.935	1.00726	1.4001	100.492	1
Dichlorodiphenyltrichloroethane	CYP3A4	Hill	105.941	0.979989	1.2615	99.8494	1
Dicyclohexyl phthalate	CYP1A2	Hill	95.7838	1.2782	1.45933	77.2888	1
Dicyclohexyl phthalate	Bgal	Hill	101.33	1.12411	1.11391	84.3383	1
Dicyclohexyl phthalate	No_RNA	Hill	101.451	1.2101	1.2546	82.475	1
Dicyclohexyl phthalate	CYP2A6	Hill	81.7899	1.11535	2.17385	81.1123	1
Dicyclohexyl phthalate	CYP2B6	Hill	91.4015	1.28173	1.26954	76.1552	1
Dicyclohexyl phthalate	CYP2C8	Hill	96.971	1.41327	1.7094	73.197	1
Dicyclohexyl phthalate	CYP2C9	Hill	97.9784	1.36259	1.64735	76.5663	1
Dicyclohexyl phthalate	CYP2C19	Hill	74.5345	1.37772	3.58541	68.5464	1
Dicyclohexyl phthalate	CYP2D6	Hill	83.9302	1.16313	1.93381	76.174	1
Dicyclohexyl phthalate	CYP2E1	Hill	88.4006	1.11575	1.44023	76.6055	1
Dicyclohexyl phthalate	CYP2J2	Hill	123.846	1.4969	1.49985	82.0624	1
Dicyclohexyl phthalate	CYP3A4	Hill	88.0711	1.19237	1.72668	78.708	1
Diethyl phthalate	CYP1A2	Constant	0	0	0	8.18317	0
Diethyl phthalate	Bgal	Constant	0	0	0	9.43014	0
Diethyl phthalate	Bgal	NA	0	0	0	9.43014	0
Diethyl phthalate	No_RNA	Hill	7.94077	-0.25957	4.97833	9.25821	0
Diethyl phthalate	No_RNA	NA	7.94077	-0.25957	4.97833	9.25821	0
Diethyl phthalate	CYP2A6	Constant	0	0	0	10.0982	0
Diethyl phthalate	CYP2B6	Constant	0	0	0	13.9048	0
Diethyl phthalate	CYP2C8	Constant	0	0	0	8.07405	0
Diethyl phthalate	CYP2C9	Constant	0	0	0	7.65608	0
Diethyl phthalate	CYP2C19	Constant	0	0	0	6.35309	0
Diethyl phthalate	CYP2D6	Hill	9.28644	-0.0417281	8	18.8474	0
Diethyl phthalate	CYP2E1	Hill	2.1278	-1.2452	7.99997	4.95427	0
Diethyl phthalate	CYP2J2	NA	NA	NA	NA	-0.327311	0
Diethyl phthalate	CYP3A4	Hill	4.28194	-2.4212	7.57078	11.1233	0
Diethylstilbestrol	CYP1A2	Hill	106.902	0.96998	2.63377	105.432	1
Diethylstilbestrol	Bgal	Hill	105.749	0.872362	2.33711	104.352	1
Diethylstilbestrol	No_RNA	Hill	106.885	0.781447	1.87625	104.929	1
Diethylstilbestrol	CYP2A6	Hill	106.331	0.850709	2.25272	105.02	1
Diethylstilbestrol	CYP2B6	Hill	105.414	0.854124	2.22432	103.742	1
Diethylstilbestrol	CYP2C8	Hill	104.549	0.891441	2.60337	103.599	1
Diethylstilbestrol	CYP2C9	Hill	104.865	0.847169	2.0329	102.817	1
Diethylstilbestrol	CYP2C19	Gain-Loss	124.617	0.99002	1.42549	103.287	1
Diethylstilbestrol	CYP2D6	Hill	105.734	0.793715	2.15099	104.753	1
Diethylstilbestrol	CYP2E1	Hill	106.111	0.778013	2.07004	104.75	1
Diethylstilbestrol	CYP2J2	Hill	105.602	0.808542	1.96851	103.812	1
Diethylstilbestrol	CYP3A4	Hill	104.98	0.805852	2.06575	103.55	1
Dihexyl phthalate	CYP1A2	Constant	0	0	0	10.6823	0
Dihexyl phthalate	Bgal	Constant	0	0	0	15.536	0
Dihexyl phthalate	Bgal	NA	0	0	0	15.536	0
Dihexyl phthalate	No_RNA	Constant	0	0	0	3.60457	0
Dihexyl phthalate	No_RNA	NA	0	0	0	3.60457	0
Dihexyl phthalate	CYP2A6	Constant	0	0	0	10.134	0
Dihexyl phthalate	CYP2B6	Constant	0	0	0	12.8453	0
Dihexyl phthalate	CYP2C8	Constant	0	0	0	12.1897	0
Dihexyl phthalate	CYP2C9	Constant	0	0	0	3.27977	0
Dihexyl phthalate	CYP2C19	NA	NA	NA	NA	-0.105953	0
Dihexyl phthalate	CYP2D6	Constant	0	0	0	8.74763	0
Dihexyl phthalate	CYP2E1	Hill	14.924	1.40545	8	19.2567	0
Dihexyl phthalate	CYP2J2	Constant	0	0	0	11.512	0
Dihexyl phthalate	CYP3A4	Constant	0	0	0	8.35878	0
Dipentyl phthalate	CYP1A2	Hill	67.1659	1.32027	2.80543	67.3419	1
Dipentyl phthalate	Bgal	Hill	71.8822	1.38065	1.91142	68.7098	1
Dipentyl phthalate	No_RNA	Hill	68.4555	1.30958	1.63397	65.307	1
Dipentyl phthalate	CYP2A6	Hill	75.1894	1.29274	1.80502	72.2478	1
Dipentyl phthalate	CYP2B6	Hill	90.9731	1.52703	1.21048	72.6868	1
Dipentyl phthalate	CYP2C8	Hill	62.8633	1.35257	1.79199	58.1382	1
Dipentyl phthalate	CYP2C9	Hill	80.5599	1.44102	1.09923	64.9788	1
Dipentyl phthalate	CYP2C19	Hill	60.2243	1.50176	3.10737	57.0257	1
Dipentyl phthalate	CYP2D6	Hill	71.6902	1.64176	1.82255	59.5247	1
Dipentyl phthalate	CYP2E1	Hill	88.7323	1.74382	1.44848	63.4134	1
Dipentyl phthalate	CYP2J2	Hill	73.5058	1.66996	1.7729	61.1756	1
Dipentyl phthalate	CYP3A4	Hill	67.4615	1.63184	1.55531	52.7312	1
Enclomiphene hydrochloride	CYP1A2	Hill	107.387	0.856333	2.31187	105.173	1
Enclomiphene hydrochloride	Bgal	Hill	107.115	0.881437	2.21132	104.74	1
Enclomiphene hydrochloride	No_RNA	Hill	108.42	0.798693	1.75443	105.312	1
Enclomiphene hydrochloride	CYP2A6	Hill	107.392	0.808397	1.8894	105.136	1
Enclomiphene hydrochloride	CYP2B6	Hill	106.096	0.847625	2.07152	103.959	1
Enclomiphene hydrochloride	CYP2C8	Hill	105.497	0.844378	2.18154	103.418	1
Enclomiphene hydrochloride	CYP2C9	Gain-Loss	124.174	0.877305	1.4012	102.31	1
Enclomiphene hydrochloride	CYP2C19	Hill	105.077	0.917468	2.28798	102.9	1
Enclomiphene hydrochloride	CYP2D6	Hill	106.845	0.878315	2.05471	104.868	1
Enclomiphene hydrochloride	CYP2E1	Hill	106.91	0.874983	2.04386	104.876	1
Enclomiphene hydrochloride	CYP2J2	Hill	106.288	0.854558	1.92511	103.885	1
Enclomiphene hydrochloride	CYP3A4	Hill	105.875	0.854737	2.03804	103.666	1
Equilin	CYP1A2	Hill	92.4954	0.109417	1.56749	94.189	1
Equilin	Bgal	Hill	94.531	-0.312612	1.00633	94.4037	1
Equilin	No_RNA	Hill	93.5614	-0.0649305	1.25307	95.0525	1
Equilin	CYP2A6	Hill	94.0235	-0.275768	1.04557	94.9128	1
Equilin	CYP2B6	Hill	91.7767	-0.168259	1.21378	94.5927	1
Equilin	CYP2C8	Hill	91.5368	-0.164806	1.59334	94.9413	1
Equilin	CYP2C9	Hill	92.4211	0.0286861	1.27965	94.5369	1
Equilin	CYP2C19	Hill	90.0349	0.277096	1.69758	93.1244	1
Equilin	CYP2D6	Hill	93.5875	-0.0885263	1.32505	99.0426	1
Equilin	CYP2E1	Hill	93.392	-0.105823	1.32388	97.2667	1
Equilin	CYP2J2	Hill	93.6272	-0.0732886	1.17045	94.6729	1
Equilin	CYP3A4	Hill	97.5832	-0.0407054	1.18428	99.4358	1
Esfenvalerate	CYP1A2	Hill	63.5389	1.11675	2.18566	61.725	1
Esfenvalerate	Bgal	Hill	61.4256	1.1195	1.30378	58.3153	1
Esfenvalerate	No_RNA	Hill	57.9386	1.16468	1.83172	55.6118	1
Esfenvalerate	CYP2A6	Hill	68.9383	1.16004	1.25062	60.4323	1
Esfenvalerate	CYP2B6	Hill	59.1602	1.2737	1.86996	58.5885	1
Esfenvalerate	CYP2C8	Hill	53.7206	1.21652	2.47536	55.4277	1
Esfenvalerate	CYP2C9	Hill	69.1729	1.50058	2.12769	63.2834	1
Esfenvalerate	CYP2C19	Hill	59.6998	1.45379	3.08173	58.4736	1
Esfenvalerate	CYP2D6	Hill	63.6811	1.20786	1.66973	59.0586	1
Esfenvalerate	CYP2E1	Hill	59.4405	1.09761	1.72851	57.6145	1
Esfenvalerate	CYP2J2	Hill	61.7979	1.15207	1.85169	60.0231	1
Esfenvalerate	CYP3A4	Hill	60.942	1.19132	1.93724	60.7539	1
Estrone	CYP1A2	Hill	76.0028	0.174802	2.70917	79.0833	1
Estrone	Bgal	Hill	85.8	-0.255114	1.05611	90.27	1
Estrone	No_RNA	Hill	81.8701	-0.150484	1.30023	82.9519	1
Estrone	CYP2A6	Hill	78.5013	-0.26475	1.41644	84.5151	1
Estrone	CYP2B6	Hill	83.4117	-0.092153	1.50552	75.6751	1
Estrone	CYP2C8	Hill	84.3371	-0.151403	1.35286	75.3098	1
Estrone	CYP2C9	Hill	77.4803	-0.0791143	1.24869	65.7766	1
Estrone	CYP2C19	Hill	80.897	0.0929042	1.45696	65.4359	1
Estrone	CYP2D6	Hill	88.1335	-0.125155	1.35304	78.2481	1
Estrone	CYP2E1	Hill	92.5652	-0.0644103	1.06017	76.1969	1
Estrone	CYP2J2	Hill	93.1122	-0.0569092	0.963787	73.3634	1
Estrone	CYP3A4	Hill	82.8398	-0.0833449	1.21318	72.2831	1
Ethoprop	CYP1A2	Hill	63.5897	1.74029	0.875699	43.2191	1
Ethoprop	Bgal	Hill	39.6674	1.57769	2.35075	38.3256	0
Ethoprop	No_RNA	Hill	49.834	1.71506	1.29523	38.3652	0
Ethoprop	CYP2A6	Hill	53.1584	1.65904	0.919505	42.3242	1
Ethoprop	CYP2B6	Hill	52.4585	1.73382	0.891188	35.1894	0
Ethoprop	CYP2C8	Hill	44.925	1.69896	1.56414	35.1644	0
Ethoprop	CYP2C9	Hill	54.9981	1.5992	0.712259	38.5008	0
Ethoprop	CYP2C19	Hill	9.96801	-4.80396	4.68628	20.876	0
Ethoprop	CYP2D6	Hill	44.757	1.69385	0.84176	33.1471	0
Ethoprop	CYP2E1	Hill	67.2243	1.90501	1.48091	41.7562	1
Ethoprop	CYP2J2	Hill	35.9216	1.3814	1.42838	34.3944	0
Ethoprop	CYP3A4	Hill	60.9919	1.65048	0.376774	43.7036	1
Ethylparaben	CYP1A2	Constant	0	0	0	10.093	0
Ethylparaben	Bgal	Hill	15.6522	1.77734	8	15.2428	0
Ethylparaben	No_RNA	Hill	8.07924	-0.0992418	2.37363	11.1203	0
Ethylparaben	CYP2A6	Constant	0	0	0	5.02532	0
Ethylparaben	CYP2B6	Constant	0	0	0	7.24418	0
Ethylparaben	CYP2C8	Constant	0	0	0	11.7494	0
Ethylparaben	CYP2C9	Constant	0	0	0	3.32439	0
Ethylparaben	CYP2C19	Constant	0	0	0	10.4524	0
Ethylparaben	CYP2D6	Hill	4.57153	-0.633212	7.99996	11.9601	0
Ethylparaben	CYP2E1	Constant	0	0	0	6.1288	0
Ethylparaben	CYP2J2	Constant	0	0	0	4.02977	0
Ethylparaben	CYP3A4	Constant	0	0	0	0.926833	0
Exemestane	CYP1A2	Gain-Loss	33.3441	-0.345599	7.66829	21.466	0
Exemestane	Bgal	Gain-Loss	36.8039	-0.482	1.49709	22.2166	0
Exemestane	No_RNA	Gain-Loss	19.194	-1.00484	6.15733	20.5898	0
Exemestane	CYP2A6	Hill	15.8156	-0.36663	7.99998	20.0864	0
Exemestane	CYP2B6	Hill	14.5063	-0.698589	7.99999	17.5289	0
Exemestane	CYP2C8	Hill	8.55043	-0.404982	7.99897	11.271	0
Exemestane	CYP2C9	Constant	0	0	0	16.7505	0
Exemestane	CYP2C19	Hill	10.149	-1.14406	7.9999	14.7291	0
Exemestane	CYP2D6	Hill	21.1233	-1.04655	2.56098	26.5005	0
Exemestane	CYP2E1	Hill	17.8288	-0.390368	7.99929	19.3032	0
Exemestane	CYP2J2	Hill	16.7691	-0.915191	7.99932	19.014	0
Exemestane	CYP3A4	Hill	19.6424	-0.410205	7.99984	21.0281	0
Fenarimol	CYP1A2	Hill	113.742	1.23673	1.23454	102.809	1
Fenarimol	Bgal	Hill	121.981	1.31429	0.975557	101.388	1
Fenarimol	No_RNA	Hill	116.632	1.31496	1.27137	102.039	1
Fenarimol	CYP2A6	Hill	117.942	1.29567	1.14907	101.99	1
Fenarimol	CYP2B6	Hill	107.751	1.34418	1.67096	100.328	1
Fenarimol	CYP2C8	Hill	108.015	1.29598	1.55102	100.252	1
Fenarimol	CYP2C9	Hill	110.683	1.32678	1.46874	100.202	1
Fenarimol	CYP2C19	Hill	105.707	1.3335	1.82133	100.058	1
Fenarimol	CYP2D6	Hill	116.695	1.37796	1.37984	101.326	1
Fenarimol	CYP2E1	Hill	118.277	1.29901	1.13791	101.14	1
Fenarimol	CYP2J2	Hill	120.687	1.30847	1.02235	100.542	1
Fenarimol	CYP3A4	Hill	106.975	1.29702	1.65291	100.594	1
Fenitrothion	CYP1A2	Hill	100.496	0.132391	1.05896	101.136	1
Fenitrothion	Bgal	Hill	102.51	0.125053	0.978719	101.647	1
Fenitrothion	No_RNA	Hill	102.83	0.245817	0.841832	100.58	1
Fenitrothion	CYP2A6	Hill	100.608	0.0881949	1.00547	101.1	1
Fenitrothion	CYP2B6	Hill	102.614	0.251112	0.813709	98.9355	1
Fenitrothion	CYP2C8	Hill	99.3452	0.249359	1.01989	99.1229	1
Fenitrothion	CYP2C9	Hill	101.64	0.336888	0.861679	97.7343	1
Fenitrothion	CYP2C19	Hill	95.2676	0.38102	1.21815	97.1281	1
Fenitrothion	CYP2D6	Hill	100.878	0.313855	0.977107	99.8327	1
Fenitrothion	CYP2E1	Hill	99.3701	0.321514	1.03865	99.4863	1
Fenitrothion	CYP2J2	Hill	100.179	0.342583	0.931361	98.5611	1
Fenitrothion	CYP3A4	Hill	100.681	0.224102	0.902288	99.1676	1
Fenthion	CYP1A2	Hill	104.075	0.958166	1.35691	100.114	1
Fenthion	Bgal	Hill	107.638	0.911816	1.06687	100.223	1
Fenthion	No_RNA	Hill	108.339	1.06206	1.07549	97.4788	1
Fenthion	CYP2A6	Hill	106.39	0.979256	1.17277	99.2035	1
Fenthion	CYP2B6	Hill	101.26	1.05395	1.37632	96.2085	1
Fenthion	CYP2C8	Hill	102.041	1.07802	1.33342	96.9634	1
Fenthion	CYP2C9	Hill	107.876	1.23145	1.29416	95.2684	1
Fenthion	CYP2C19	Hill	97.4759	1.32976	2.34214	94.5734	1
Fenthion	CYP2D6	Hill	109.001	1.0615	1.10031	97.6703	1
Fenthion	CYP2E1	Hill	105.942	1.06206	1.20987	98.4911	1
Fenthion	CYP2J2	Hill	113.57	1.17602	1.0652	97.7967	1
Fenthion	CYP3A4	Hill	112.84	1.12083	1.02662	98.4466	1
Fenvalerate	CYP1A2	Hill	66.5663	1.28019	1.79108	61.5677	1
Fenvalerate	Bgal	Hill	82.5954	1.45362	0.940542	67.2919	1
Fenvalerate	No_RNA	Hill	69.7727	1.28147	1.08567	57.6339	1
Fenvalerate	CYP2A6	Hill	78.2865	1.46085	0.91211	56.839	1
Fenvalerate	CYP2B6	Hill	64.8841	1.34325	1.38372	63.5578	1
Fenvalerate	CYP2C8	Hill	67.3373	1.40197	1.5146	59.9376	1
Fenvalerate	CYP2C9	Hill	78.4359	1.60473	1.16329	59.4392	1
Fenvalerate	CYP2C19	Hill	69.5013	1.49682	1.71886	63.6879	1
Fenvalerate	CYP2D6	Hill	73.4908	1.31727	1.12091	62.5546	1
Fenvalerate	CYP2E1	Hill	76.9052	1.34507	1.08562	65.0495	1
Fenvalerate	CYP2J2	Hill	74.3765	1.29825	0.715791	60.488	1
Fenvalerate	CYP3A4	Hill	61.2873	1.08505	1.59726	59.4357	1
Finasteride	CYP1A2	Hill	101.489	1.50325	1.10673	82.4225	1
Finasteride	Bgal	Hill	105.532	1.45445	1.0745	84.0503	1
Finasteride	No_RNA	Hill	99.3272	1.46864	1.17665	81.894	1
Finasteride	CYP2A6	Hill	91.0538	1.34087	1.43317	81.6845	1
Finasteride	CYP2B6	Hill	83.1592	1.38722	1.69383	75.023	1
Finasteride	CYP2C8	Hill	114.976	1.5816	1.07587	82.9129	1
Finasteride	CYP2C9	Hill	99.4783	1.47306	1.09399	80.598	1
Finasteride	CYP2C19	Hill	93.3427	1.49031	1.42425	81.1542	1
Finasteride	CYP2D6	Hill	83.8028	1.53887	1.14982	65.905	1
Finasteride	CYP2E1	Hill	81.9008	1.52644	1.19763	66.2099	1
Finasteride	CYP2J2	Hill	83.7991	1.54543	1.16017	68.5559	1
Finasteride	CYP3A4	Hill	87.8964	1.52882	1.14615	71.9607	1
Flutamide	CYP1A2	Hill	102.601	-0.275407	0.899731	104.004	1
Flutamide	Bgal	Hill	120.743	0.892445	0.710914	102.918	1
Flutamide	No_RNA	Hill	117.381	0.823585	0.736448	103.718	1
Flutamide	CYP2A6	Hill	113.466	0.886307	0.876042	102.97	1
Flutamide	CYP2B6	Hill	107.793	0.797162	0.942682	103.24	1
Flutamide	CYP2C8	Hill	110.141	0.878858	0.927246	102.073	1
Flutamide	CYP2C9	Hill	101.886	0.75632	1.17513	101.379	1
Flutamide	CYP2C19	Hill	98.7583	-0.172951	0.88998	102.602	1
Flutamide	CYP2D6	Hill	110.952	0.73434	0.82963	103.124	1
Flutamide	CYP2E1	Hill	115.675	0.883696	0.805285	103.334	1
Flutamide	CYP2J2	Hill	108.692	0.799327	0.912317	102.506	1
Flutamide	CYP3A4	Hill	106.41	0.766674	1.00755	102.371	1
Flutolanil	CYP1A2	Hill	99.8321	1.69453	2.10651	82.233	1
Flutolanil	Bgal	Hill	103.403	1.66264	1.63791	80.5187	1
Flutolanil	No_RNA	Hill	104.965	1.59051	1.38667	85.9566	1
Flutolanil	CYP2A6	Hill	103.866	1.63771	1.61235	84.4778	1
Flutolanil	CYP2B6	Hill	103.042	1.61074	1.59819	84.9036	1
Flutolanil	CYP2C8	Hill	103.334	1.62781	1.68356	83.6229	1
Flutolanil	CYP2C9	Hill	98.9197	1.73267	2.47764	81.5627	1
Flutolanil	CYP2C19	Hill	91.9179	1.92193	4.35746	63.3503	1
Flutolanil	CYP2D6	Hill	97.7224	1.6121	1.63548	81.6826	1
Flutolanil	CYP2E1	Hill	104.576	1.60417	1.53421	87.0374	1
Flutolanil	CYP2J2	Hill	98.4592	1.65034	1.73784	80.3442	1
Flutolanil	CYP3A4	Hill	96.7221	1.78325	2.60663	73.263	1
Folpet	CYP1A2	Constant	0	0	0	10.272	0
Folpet	Bgal	Gain-Loss	17.2268	0.446997	6.31655	18.5128	0
Folpet	No_RNA	Gain-Loss	10.0884	-0.120477	7.41883	8.07127	0
Folpet	CYP2A6	Constant	0	0	0	9.32259	0
Folpet	CYP2B6	Constant	0	0	0	14.2823	0
Folpet	CYP2C8	Constant	0	0	0	8.51349	0
Folpet	CYP2C9	Constant	0	0	0	10.7331	0
Folpet	CYP2C19	Constant	0	0	0	10.5047	0
Folpet	CYP2D6	Constant	0	0	0	9.22268	0
Folpet	CYP2E1	Gain-Loss	19.041	0.949715	1.33968	13.1196	0
Folpet	CYP2J2	Constant	0	0	0	3.72861	0
Folpet	CYP3A4	Constant	0	0	0	0.641973	0
Formestane	CYP1A2	Hill	75.2599	1.178	0.814554	72.4986	1
Formestane	Bgal	Hill	84.0623	1.36825	0.687028	69.5004	1
Formestane	No_RNA	Hill	89.2311	1.51084	0.755071	68.8279	1
Formestane	CYP2A6	Hill	86.1154	1.41972	0.676696	69.9308	1
Formestane	CYP2B6	Hill	79.0506	1.55001	0.821185	65.5845	1
Formestane	CYP2C8	Hill	90.0341	1.61929	0.83676	72.8867	1
Formestane	CYP2C9	Hill	91.7725	1.62955	0.720506	68.2541	1
Formestane	CYP2C19	Hill	86.1951	1.70058	0.858831	67.9721	1
Formestane	CYP2D6	Hill	40.6906	1.46004	0.812394	31.8948	0
Formestane	CYP2E1	Hill	40.9019	1.29014	0.734136	32.3498	0
Formestane	CYP2J2	Hill	35.1183	0.984308	0.637676	31.1629	0
Formestane	CYP3A4	Hill	36.8895	1.10155	0.762279	30.8507	0
Fulvestrant	CYP1A2	Hill	36.9447	1.66317	1.28487	28.7966	0
Fulvestrant	Bgal	Hill	33.8705	1.32412	1.43076	29.3806	0
Fulvestrant	No_RNA	Hill	47.4975	1.40298	0.892165	37.2586	0
Fulvestrant	CYP2A6	Hill	50.8466	1.58014	0.755893	41.536	1
Fulvestrant	CYP2B6	Hill	21.7861	0.515819	4.57382	33.1317	0
Fulvestrant	CYP2C8	Hill	63.4678	1.90617	0.677995	30.5942	0
Fulvestrant	CYP2C9	Hill	70.4017	1.82134	0.774811	43.8726	1
Fulvestrant	CYP2C19	Hill	59.2059	1.8285	0.863236	31.0467	0
Fulvestrant	CYP2D6	Hill	32.4357	1.40161	7.17813	33.2383	0
Fulvestrant	CYP2E1	Hill	48.941	1.42064	0.921306	37.2718	0
Fulvestrant	CYP2J2	Hill	34.4492	1.20584	0.937087	30.7064	0
Fulvestrant	CYP3A4	Hill	111.976	2.49957	0.462673	40.166	0
Genistein	CYP1A2	Hill	100.042	0.964548	2.78846	102.865	1
Genistein	Bgal	Hill	100.3	0.97033	2.0111	102.011	1
Genistein	No_RNA	Hill	103.838	0.969191	1.68192	102.522	1
Genistein	CYP2A6	Hill	100.092	0.960164	2.41789	102.182	1
Genistein	CYP2B6	Hill	99.0237	0.930755	2.06662	101.068	1
Genistein	CYP2C8	Hill	102.977	0.940186	2.01811	101.899	1
Genistein	CYP2C9	Hill	104.446	1.08144	1.46947	99.7783	1
Genistein	CYP2C19	Hill	100.751	1.09361	1.81331	99.9556	1
Genistein	CYP2D6	Hill	101.106	0.966528	2.03686	102.588	1
Genistein	CYP2E1	Hill	103.108	0.95721	1.92332	102.475	1
Genistein	CYP2J2	Hill	100.64	1.04598	1.868	100.863	1
Genistein	CYP3A4	Hill	98.0797	1.0656	2.62938	101.131	1
Hydroxyflutamide	CYP1A2	Gain-Loss	38.4713	0.0165113	2.13057	34.1507	0
Hydroxyflutamide	Bgal	Hill	21.1785	-0.189062	2.89478	32.8737	0
Hydroxyflutamide	No_RNA	Hill	23.4876	-0.848181	1.11565	30.0113	0
Hydroxyflutamide	CYP2A6	Hill	19.7292	-0.255392	3.51236	27.413	0
Hydroxyflutamide	CYP2B6	Gain-Loss	52.0529	0.140904	7.53438	26.8144	0
Hydroxyflutamide	CYP2C8	Hill	16.9493	0.101917	7.99983	34.2523	0
Hydroxyflutamide	CYP2C9	Hill	22.2625	-0.372974	7.99998	29.6029	0
Hydroxyflutamide	CYP2C19	Gain-Loss	48.4788	-0.169257	1.82257	32.0717	0
Hydroxyflutamide	CYP2D6	Gain-Loss	51.754	0.0745827	0.606522	35.2086	0
Hydroxyflutamide	CYP2E1	Hill	16.5263	0.0744246	7.99998	28.261	0
Hydroxyflutamide	CYP2J2	Gain-Loss	37.8346	0.026958	0.391099	29.8739	0
Hydroxyflutamide	CYP3A4	Gain-Loss	38.2358	0.193653	2.52653	28.2451	0
Hydroxyprogesterone caproate	CYP1A2	Hill	97.7798	-0.184073	1.74426	92.8468	1
Hydroxyprogesterone caproate	Bgal	Hill	98.3584	-0.191593	1.70055	94.5385	1
Hydroxyprogesterone caproate	No_RNA	Hill	95.7046	-0.12385	1.74398	90.0567	1
Hydroxyprogesterone caproate	CYP2A6	Hill	100.358	-0.22309	1.47368	93.6025	1
Hydroxyprogesterone caproate	CYP2B6	Hill	91.5645	-0.144282	1.79592	87.5681	1
Hydroxyprogesterone caproate	CYP2C8	Hill	93.0553	0.103652	2.00753	80.2598	1
Hydroxyprogesterone caproate	CYP2C9	Hill	92.7676	-0.135641	1.86666	88.4393	1
Hydroxyprogesterone caproate	CYP2C19	Hill	79.1653	0.0919893	2.42294	73.0565	1
Hydroxyprogesterone caproate	CYP2D6	Hill	98.5747	-0.107473	1.60566	91.6522	1
Hydroxyprogesterone caproate	CYP2E1	Hill	98.0223	-0.105991	1.77222	90.8944	1
Hydroxyprogesterone caproate	CYP2J2	Hill	95.165	-0.0988677	2.05982	91.1654	1
Hydroxyprogesterone caproate	CYP3A4	Hill	27.4817	0.512512	8	14.7395	0
Iprodione	CYP1A2	Hill	72.3779	1.74387	4.24022	66.6584	1
Iprodione	Bgal	Hill	81.8423	1.73166	2.80714	70.1926	1
Iprodione	No_RNA	Hill	98.042	1.77051	2.16639	74.2429	1
Iprodione	CYP2A6	Hill	98.3867	1.80162	1.90684	71.2192	1
Iprodione	CYP2B6	Hill	77.0517	1.71077	3.32603	68.6435	1
Iprodione	CYP2C8	Hill	68.1874	1.73492	3.87214	64.3748	1
Iprodione	CYP2C9	Hill	70.775	1.6999	3.55258	64.9188	1
Iprodione	CYP2C19	Hill	65.193	1.75567	8	66.719	1
Iprodione	CYP2D6	Hill	83.0452	1.81728	2.58084	64.8435	1
Iprodione	CYP2E1	Hill	87.081	1.80282	2.14544	64.2619	1
Iprodione	CYP2J2	Hill	80.4048	1.77996	2.10287	66.552	1
Iprodione	CYP3A4	Hill	64.8011	1.68187	3.37814	61.8949	1
Kaempferol	CYP1A2	Hill	98.5107	1.43052	8	101.455	1
Kaempferol	Bgal	Hill	96.193	1.41757	5.28027	99.2453	1
Kaempferol	No_RNA	Hill	100.029	1.35992	3.7732	100.488	1
Kaempferol	CYP2A6	Hill	97.7744	1.42244	8	100.3	1
Kaempferol	CYP2B6	Hill	96.874	1.40335	4.81455	98.4012	1
Kaempferol	CYP2C8	Hill	97.5315	1.4067	8	99.118	1
Kaempferol	CYP2C9	Hill	94.9876	1.44204	5.97685	98.1655	1
Kaempferol	CYP2C19	Hill	95.5205	1.45886	5.50576	98.4217	1
Kaempferol	CYP2D6	Hill	96.7819	1.3888	5.81135	100.177	1
Kaempferol	CYP2E1	Hill	98.9973	1.38349	4.30875	99.7987	1
Kaempferol	CYP2J2	Hill	94.8103	1.41449	8	98.7777	1
Kaempferol	CYP3A4	Hill	94.1738	1.42138	7.76601	98.5829	1
Letrozole	CYP1A2	Hill	36.543	1.47915	8	38.3207	0
Letrozole	Bgal	Hill	42.5778	1.58117	2.52288	40.5287	0
Letrozole	No_RNA	Hill	55.9404	1.73957	2.06487	45.8361	1
Letrozole	CYP2A6	Hill	44.9728	1.64462	3.07657	40.9571	0
Letrozole	CYP2B6	Hill	35.6463	1.56613	4.06405	34.0928	0
Letrozole	CYP2C8	Hill	53.5878	1.733	2.71882	42.8345	1
Letrozole	CYP2C9	Hill	57.2713	1.75074	2.40884	47.1875	1
Letrozole	CYP2C19	Hill	43.7065	1.77449	6.54942	44.854	1
Letrozole	CYP2D6	Hill	54.3786	1.67287	2.07657	46.2465	1
Letrozole	CYP2E1	Hill	54.9676	1.73739	2.59121	43.447	1
Letrozole	CYP2J2	Hill	41.2922	1.50311	2.86796	42.7964	1
Letrozole	CYP3A4	Hill	61.1623	1.69947	1.75858	49.6379	1
Levonorgestrel	CYP1A2	Gain-Loss	15.6156	-1.62734	7.95866	19.3982	0
Levonorgestrel	Bgal	Gain-Loss	15.551	-2.0426	2.07439	19.6546	0
Levonorgestrel	No_RNA	Hill	14.4457	-1.75244	7.90089	22.1914	0
Levonorgestrel	CYP2A6	Gain-Loss	9.00526	-1.51308	7.99927	19.5857	0
Levonorgestrel	CYP2B6	Gain-Loss	14.6924	-2.18637	7.69752	21.2146	0
Levonorgestrel	CYP2C8	Constant	0	0	0	17.1031	0
Levonorgestrel	CYP2C9	Gain-Loss	8.0044	-1.31891	8	17.8981	0
Levonorgestrel	CYP2C19	Constant	0	0	0	10.7618	0
Levonorgestrel	CYP2D6	Gain-Loss	34.4293	-1.66422	7.99653	21.8349	0
Levonorgestrel	CYP2E1	Gain-Loss	30.3536	-1.67333	7.87624	21.101	0
Levonorgestrel	CYP2J2	Gain-Loss	23.5259	-1.20166	0.950339	24.1044	0
Levonorgestrel	CYP3A4	Gain-Loss	43.4442	-1.49156	1.86665	31.5337	0
Linuron	CYP1A2	Hill	90.7682	1.40374	2.26146	88.9304	1
Linuron	Bgal	Hill	113.1	1.45148	1.10804	90.4613	1
Linuron	No_RNA	Hill	112.208	1.38997	1.12038	93.4565	1
Linuron	CYP2A6	Hill	105.105	1.30328	1.15185	91.7257	1
Linuron	CYP2B6	Hill	108.556	1.41191	1.1046	90.1439	1
Linuron	CYP2C8	Hill	103.391	1.37187	1.2909	89.7129	1
Linuron	CYP2C9	Hill	102.005	1.40399	1.45471	90.109	1
Linuron	CYP2C19	Hill	107.345	1.57943	1.38365	84.4314	1
Linuron	CYP2D6	Hill	112.603	1.36355	1.03383	93.1261	1
Linuron	CYP2E1	Hill	110.212	1.4022	1.09681	91.7177	1
Linuron	CYP2J2	Hill	99.0196	1.31142	1.39174	88.5888	1
Linuron	CYP3A4	Hill	107.683	1.35178	1.14462	92.4603	1
Malathion	CYP1A2	Hill	37.3746	1.6247	2.98887	34.6706	0
Malathion	Bgal	Hill	42.257	1.66207	0.745393	34.1006	0
Malathion	No_RNA	Hill	47.3098	1.61847	1.23262	39.1678	0
Malathion	CYP2A6	Hill	51.0555	1.75253	0.888042	34.943	0
Malathion	CYP2B6	Hill	45.2109	1.85492	0.824438	24.6739	0
Malathion	CYP2C8	Hill	44.3942	1.63161	0.617596	36.3582	0
Malathion	CYP2C9	Hill	46.2107	1.95426	1.823	26.1032	0
Malathion	CYP2C19	Hill	19.4864	1.68678	8	16.5979	0
Malathion	CYP2D6	Hill	38.6403	1.78065	0.85433	24.7072	0
Malathion	CYP2E1	Hill	42.6	1.6452	1.175	34.2437	0
Malathion	CYP2J2	Hill	29.3764	1.59403	4.78224	30.4534	0
Malathion	CYP3A4	Hill	46.5597	1.87191	2.47997	30.7814	0
Mestranol	CYP1A2	Hill	110.01	0.024714	0.510948	96.7987	1
Mestranol	Bgal	Hill	119.26	0.551459	0.574761	96.1702	1
Mestranol	No_RNA	Hill	118.046	0.613525	0.614525	96.3677	1
Mestranol	CYP2A6	Hill	119.91	0.564721	0.593993	96.4641	1
Mestranol	CYP2B6	Hill	116.069	0.809317	0.576598	95.9764	1
Mestranol	CYP2C8	Hill	116.899	0.643271	0.558419	96.8737	1
Mestranol	CYP2C9	Hill	117.82	0.743861	0.667734	96.0656	1
Mestranol	CYP2C19	Hill	114.443	0.839334	0.718063	95.1861	1
Mestranol	CYP2D6	Hill	111.249	0.845547	0.537565	90.0959	1
Mestranol	CYP2E1	Hill	107.932	0.828444	0.534583	87.1299	1
Mestranol	CYP2J2	Hill	105.663	0.85857	0.59629	86.6577	1
Mestranol	CYP3A4	Hill	111.21	0.930228	0.621279	90.6509	1
Metalaxyl	CYP1A2	Constant	0	0	0	2.87641	0
Metalaxyl	Bgal	Constant	0	0	0	4.40886	0
Metalaxyl	No_RNA	Hill	6.01646	1.73908	8	6.19459	0
Metalaxyl	CYP2A6	Constant	0	0	0	2.85262	0
Metalaxyl	CYP2B6	Constant	0	0	0	6.44107	0
Metalaxyl	CYP2C8	Constant	0	0	0	5.10103	0
Metalaxyl	CYP2C9	Constant	0	0	0	7.54794	0
Metalaxyl	CYP2C19	Constant	0	0	0	5.0598	0
Metalaxyl	CYP2D6	Constant	0	0	0	4.58756	0
Metalaxyl	CYP2E1	Constant	0	0	0	9.51271	0
Metalaxyl	CYP2J2	Constant	0	0	0	8.32776	0
Metalaxyl	CYP3A4	Constant	0	0	0	3.43836	0
Methomyl	CYP1A2	Hill	10.955	0.784747	8	21.4506	0
Methomyl	Bgal	Constant	0	0	0	11.6962	0
Methomyl	No_RNA	Hill	23.9602	1.99203	0.593795	11.703	0
Methomyl	CYP2A6	Constant	0	0	0	5.42507	0
Methomyl	CYP2B6	Constant	0	0	0	10.6228	0
Methomyl	CYP2C8	Constant	0	0	0	3.96111	0
Methomyl	CYP2C9	Hill	13.1492	0.664211	8	21.2202	0
Methomyl	CYP2C19	Hill	10.4424	0.871915	8	13.301	0
Methomyl	CYP2D6	Hill	17.9905	1.01048	0.588314	17.6085	0
Methomyl	CYP2E1	Hill	9.81761	0.977661	8	9.47791	0
Methomyl	CYP2J2	Hill	9.93145	1.58855	8	14.7936	0
Methomyl	CYP3A4	Hill	12.8904	0.968801	2.65866	14.5578	0
Methoxychlor	CYP1A2	Hill	105.267	0.585939	1.19232	97.1187	1
Methoxychlor	Bgal	Hill	99.1562	0.743541	1.83156	97.1231	1
Methoxychlor	No_RNA	Hill	101.251	0.779169	1.55309	96.1431	1
Methoxychlor	CYP2A6	Hill	102.979	0.623542	1.35787	97.907	1
Methoxychlor	CYP2B6	Hill	99.121	0.738315	1.67027	96.0131	1
Methoxychlor	CYP2C8	Hill	105.584	0.602015	1.11476	98.2089	1
Methoxychlor	CYP2C9	Hill	108.9	0.606779	1.08985	99.8354	1
Methoxychlor	CYP2C19	Hill	107.817	0.547555	1.17974	101.145	1
Methoxychlor	CYP2D6	Hill	101.322	0.805373	1.58911	96.2294	1
Methoxychlor	CYP2E1	Hill	100.032	0.773936	1.68946	96.3988	1
Methoxychlor	CYP2J2	Hill	97.4342	0.709107	1.74014	96.5582	1
Methoxychlor	CYP3A4	Hill	100.16	0.767299	1.78307	97.1645	1
Metolachlor	CYP1A2	Hill	78.054	1.6708	2.05235	64.6212	1
Metolachlor	Bgal	Hill	85.6846	1.63775	1.40762	68.0895	1
Metolachlor	No_RNA	Hill	85.6931	1.56133	1.12948	71.3507	1
Metolachlor	CYP2A6	Hill	83.6761	1.58883	1.39215	69.4983	1
Metolachlor	CYP2B6	Hill	80.4716	1.65648	1.29059	64.3146	1
Metolachlor	CYP2C8	Hill	79.985	1.67058	1.79369	65.8539	1
Metolachlor	CYP2C9	Hill	79.9279	1.57195	1.03079	62.6721	1
Metolachlor	CYP2C19	Hill	70.1263	1.65938	2.33493	65.3718	1
Metolachlor	CYP2D6	Hill	82.6235	1.62131	1.42883	65.7984	1
Metolachlor	CYP2E1	Hill	83.8691	1.60426	1.32682	69.3567	1
Metolachlor	CYP2J2	Hill	86.7217	1.66984	1.42072	68.4087	1
Metolachlor	CYP3A4	Hill	66.2665	1.68813	3.26012	59.6441	1
Metribuzin	CYP1A2	Constant	0	0	0	9.17322	0
Metribuzin	Bgal	Constant	0	0	0	3.26051	0
Metribuzin	No_RNA	Hill	6.79148	1.6921	8	6.74329	0
Metribuzin	CYP2A6	Constant	0	0	0	0.976512	0
Metribuzin	CYP2B6	Constant	0	0	0	0.215051	0
Metribuzin	CYP2C8	Constant	0	0	0	2.93405	0
Metribuzin	CYP2C9	Hill	24.3175	1.93301	1.72726	12.4235	0
Metribuzin	CYP2C19	Constant	0	0	0	6.06874	0
Metribuzin	CYP2D6	Constant	0	0	0	8.10125	0
Metribuzin	CYP2E1	Constant	0	0	0	5.7536	0
Metribuzin	CYP2J2	Constant	0	0	0	4.89231	0
Metribuzin	CYP3A4	Constant	0	0	0	11.7149	0
Mifepristone	CYP1A2	Gain-Loss	83.9412	-0.308411	1.45141	82.6803	1
Mifepristone	Bgal	Gain-Loss	89.1534	-0.42969	1.27755	87.4565	1
Mifepristone	No_RNA	Gain-Loss	92.3807	-0.335795	1.04759	82.9161	1
Mifepristone	CYP2A6	Hill	80.7644	-0.398821	1.81707	84.6489	1
Mifepristone	CYP2B6	Hill	80.8897	-0.357383	1.3395	84.1635	1
Mifepristone	CYP2C8	Hill	81.0554	-0.251832	1.59167	82.895	1
Mifepristone	CYP2C9	Hill	79.1135	-0.357654	1.8131	80.3186	1
Mifepristone	CYP2C19	Hill	80.7534	-0.63398	1.27899	82.1982	1
Mifepristone	CYP2D6	Gain-Loss	99.8573	-0.354605	1.05281	82.7576	1
Mifepristone	CYP2E1	Hill	82.625	-0.361422	1.51348	84.0265	1
Mifepristone	CYP2J2	Gain-Loss	95.7301	-0.360002	1.02734	83.0814	1
Mifepristone	CYP3A4	Hill	80.9137	-0.388595	1.3026	81.5267	1
Mono(2-ethylhexyl) phthalate	CYP1A2	Constant	0	0	0	13.9104	0
Mono(2-ethylhexyl) phthalate	Bgal	Hill	36.5298	1.89756	0.473161	23.24	0
Mono(2-ethylhexyl) phthalate	No_RNA	Hill	26.1516	1.7828	2.25527	19.9162	0
Mono(2-ethylhexyl) phthalate	CYP2A6	Hill	18.4931	1.52257	8	20.6046	0
Mono(2-ethylhexyl) phthalate	CYP2B6	Hill	23.3797	1.29347	0.3	21.1977	0
Mono(2-ethylhexyl) phthalate	CYP2C8	Hill	26.576	1.90356	0.604294	16.6655	0
Mono(2-ethylhexyl) phthalate	CYP2C9	Hill	39.8128	1.88535	1.60579	27.7545	0
Mono(2-ethylhexyl) phthalate	CYP2C19	Constant	0	0	0	16.9322	0
Mono(2-ethylhexyl) phthalate	CYP2D6	Hill	26.2301	1.84414	1.83709	17.2508	0
Mono(2-ethylhexyl) phthalate	CYP2E1	Hill	17.0914	1.56496	3.8499	17.8503	0
Mono(2-ethylhexyl) phthalate	CYP2J2	Hill	33.8305	1.86409	4.02936	27.256	0
Mono(2-ethylhexyl) phthalate	CYP3A4	Hill	27.5847	1.71723	2.61958	23.7684	0
Naringenin	CYP1A2	Hill	67.2046	1.87843	4.10796	53.6662	1
Naringenin	Bgal	Hill	66.6189	1.69687	2.37162	58.6128	1
Naringenin	No_RNA	Hill	70.7949	1.76109	2.72127	58.7128	1
Naringenin	CYP2A6	Hill	61.0231	1.80098	3.62918	51.4107	1
Naringenin	CYP2B6	Hill	55.0157	1.72026	3.69016	51.4363	1
Naringenin	CYP2C8	Hill	79.3372	1.85936	2.64276	58.1121	1
Naringenin	CYP2C9	Hill	45.9736	1.78141	8	46.2919	1
Naringenin	CYP2C19	Hill	39.7523	1.87736	8	37.112	0
Naringenin	CYP2D6	Hill	67.846	1.74025	2.94604	56.8196	1
Naringenin	CYP2E1	Hill	73.0588	1.74833	2.26841	60.7786	1
Naringenin	CYP2J2	Hill	51.9636	1.7754	8	49.8311	1
Naringenin	CYP3A4	Hill	61.6794	1.75518	3.16287	52.8022	1
Nilutamide	CYP1A2	Hill	41.2923	1.80924	8	40.1417	0
Nilutamide	Bgal	Hill	49.505	1.80498	8	51.0445	1
Nilutamide	No_RNA	Hill	52.9944	1.72932	8	52.059	1
Nilutamide	CYP2A6	Hill	47.7039	1.83215	7.99998	45.2301	1
Nilutamide	CYP2B6	Hill	43.3601	1.79493	8	47.2086	1
Nilutamide	CYP2C8	Hill	44.2321	1.78947	8	42.4616	1
Nilutamide	CYP2C9	Hill	49.866	1.77484	8	50.8358	1
Nilutamide	CYP2C19	Hill	45.6304	1.7568	8	43.4991	1
Nilutamide	CYP2D6	Constant	0	0	0	16.12	0
Nilutamide	CYP2E1	Constant	0	0	0	12.049	0
Nilutamide	CYP2J2	Constant	0	0	0	15.6197	0
Nilutamide	CYP3A4	Constant	0	0	0	1.75415	0
Norethindrone	CYP1A2	Gain-Loss	69.4454	-1.35074	1.39374	49.1777	1
Norethindrone	Bgal	Gain-Loss	58.6604	-1.37476	2.00084	53.0592	1
Norethindrone	No_RNA	Gain-Loss	40.1281	-1.50987	2.12419	60.875	1
Norethindrone	CYP2A6	Hill	36.8013	-1.61835	7.99833	54.4651	1
Norethindrone	CYP2B6	Gain-Loss	46.2045	-1.84251	1.60645	51.1763	1
Norethindrone	CYP2C8	Gain-Loss	32.3863	-1.65289	7.99622	52.6016	1
Norethindrone	CYP2C9	Gain-Loss	34.4977	-1.52369	7.99995	54.3548	1
Norethindrone	CYP2C19	Gain-Loss	28.3146	-1.54743	7.9795	51.7131	1
Norethindrone	CYP2D6	Gain-Loss	62.1508	-1.21793	1.02766	48.5961	1
Norethindrone	CYP2E1	Gain-Loss	68.3784	-1.28241	0.981521	51.1721	1
Norethindrone	CYP2J2	Gain-Loss	54.9167	-1.30734	1.65945	51.1616	1
Norethindrone	CYP3A4	Gain-Loss	65.245	-1.13709	0.735829	46.9881	1
Norflurazon	CYP1A2	Hill	56.3584	1.54345	1.24103	46.5847	1
Norflurazon	Bgal	Hill	49.4683	1.84646	2.67786	40.4643	0
Norflurazon	No_RNA	Hill	37.4312	1.67968	2.58835	31.3163	0
Norflurazon	CYP2A6	Hill	48.0468	1.80235	2.25991	39.9836	0
Norflurazon	CYP2B6	Hill	24.2501	1.40771	8	28.6002	0
Norflurazon	CYP2C8	Hill	26.0108	1.69055	8	26.2322	0
Norflurazon	CYP2C9	Hill	55.5231	1.79925	1.95032	42.458	1
Norflurazon	CYP2C19	Hill	39.6686	1.7575	2.27131	31.8203	0
Norflurazon	CYP2D6	Hill	43.9441	1.81735	2.34925	30.4402	0
Norflurazon	CYP2E1	Hill	41.5077	1.71632	2.60146	34.34	0
Norflurazon	CYP2J2	Hill	53.1439	1.83385	2.42748	41.4278	0
Norflurazon	CYP3A4	Hill	46.5601	1.63035	0.940801	35.4875	0
Octamethylcyclotetrasiloxane	CYP1A2	Constant	0	0	0	1.86433	0
Octamethylcyclotetrasiloxane	Bgal	Constant	0	0	0	8.41238	0
Octamethylcyclotetrasiloxane	No_RNA	Constant	0	0	0	2.54553	0
Octamethylcyclotetrasiloxane	CYP2A6	Constant	0	0	0	6.63551	0
Octamethylcyclotetrasiloxane	CYP2B6	Constant	0	0	0	2.61191	0
Octamethylcyclotetrasiloxane	CYP2C8	Constant	0	0	0	1.39393	0
Octamethylcyclotetrasiloxane	CYP2C9	Constant	0	0	0	8.62133	0
Octamethylcyclotetrasiloxane	CYP2C19	Constant	0	0	0	9.92189	0
Octamethylcyclotetrasiloxane	CYP2D6	Constant	0	0	0	5.0369	0
Octamethylcyclotetrasiloxane	CYP2E1	Constant	0	0	0	3.90795	0
Octamethylcyclotetrasiloxane	CYP2J2	Constant	0	0	0	6.78969	0
Octamethylcyclotetrasiloxane	CYP3A4	Constant	0	0	0	8.62899	0
Octylbicycloheptenedicarboximide	CYP1A2	Hill	95.1903	1.41257	2.31345	92.1418	1
Octylbicycloheptenedicarboximide	Bgal	Hill	95.5091	1.36576	2.2285	93.6735	1
Octylbicycloheptenedicarboximide	No_RNA	Hill	99.6154	1.39743	1.76032	92.2184	1
Octylbicycloheptenedicarboximide	CYP2A6	Hill	101.21	1.40829	1.77181	92.604	1
Octylbicycloheptenedicarboximide	CYP2B6	Hill	92.6919	1.42934	2.13589	90.7258	1
Octylbicycloheptenedicarboximide	CYP2C8	Hill	98.0518	1.44363	1.96308	91.5179	1
Octylbicycloheptenedicarboximide	CYP2C9	Hill	90.2446	1.43916	2.90963	91.3361	1
Octylbicycloheptenedicarboximide	CYP2C19	Hill	88.8429	1.65841	3.51417	84.0327	1
Octylbicycloheptenedicarboximide	CYP2D6	Hill	98.6403	1.43385	1.91296	92.69	1
Octylbicycloheptenedicarboximide	CYP2E1	Hill	94.4782	1.42587	2.07544	89.302	1
Octylbicycloheptenedicarboximide	CYP2J2	Hill	107.742	1.51295	1.52504	90.865	1
Octylbicycloheptenedicarboximide	CYP3A4	Hill	105.348	1.43885	1.61333	92.721	1
Oxamyl	CYP1A2	Constant	0	0	0	3.42056	0
Oxamyl	Bgal	Constant	0	0	0	7.96833	0
Oxamyl	Bgal	NA	0	0	0	7.96833	0
Oxamyl	No_RNA	Hill	9.16036	1.64451	1.59623	7.02575	0
Oxamyl	No_RNA	NA	9.16036	1.64451	1.59623	7.02575	0
Oxamyl	CYP2A6	Constant	0	0	0	3.92474	0
Oxamyl	CYP2B6	Constant	0	0	0	5.61905	0
Oxamyl	CYP2C8	NA	NA	NA	NA	-1.66729	0
Oxamyl	CYP2C9	Hill	13.459	1.5162	4.10359	13.5012	0
Oxamyl	CYP2C19	Hill	12.0544	0.771961	3.17301	15.4583	0
Oxamyl	CYP2D6	Hill	9.75317	1.10209	0.786517	13.8534	0
Oxamyl	CYP2E1	Constant	0	0	0	2.88549	0
Oxamyl	CYP2J2	Hill	7.06115	0.915639	8	13.5351	0
Oxamyl	CYP3A4	Hill	40.7927	2.16207	1.30668	14.4759	0
Pentachloronitrobenzene	CYP1A2	Constant	0	0	0	12.7425	0
Pentachloronitrobenzene	Bgal	Constant	0	0	0	13.146	0
Pentachloronitrobenzene	Bgal	NA	0	0	0	13.146	0
Pentachloronitrobenzene	No_RNA	Constant	0	0	0	4.86023	0
Pentachloronitrobenzene	No_RNA	NA	0	0	0	4.86023	0
Pentachloronitrobenzene	CYP2A6	Constant	0	0	0	8.97038	0
Pentachloronitrobenzene	CYP2B6	NA	NA	NA	NA	-3.78561	0
Pentachloronitrobenzene	CYP2C8	NA	NA	NA	NA	-1.73236	0
Pentachloronitrobenzene	CYP2C9	Constant	0	0	0	3.47804	0
Pentachloronitrobenzene	CYP2C19	Constant	0	0	0	9.04855	0
Pentachloronitrobenzene	CYP2D6	NA	NA	NA	NA	-3.77472	0
Pentachloronitrobenzene	CYP2E1	Constant	0	0	0	15.2696	0
Pentachloronitrobenzene	CYP2J2	Constant	0	0	0	0.694641	0
Pentachloronitrobenzene	CYP3A4	Constant	0	0	0	6.24606	0
Pentachlorophenol	CYP1A2	Hill	100.866	1.3705	1.78373	95.8061	1
Pentachlorophenol	Bgal	Hill	95.1165	1.32951	1.86578	92.2521	1
Pentachlorophenol	No_RNA	Hill	94.4838	1.21008	2.35565	96.9206	1
Pentachlorophenol	CYP2A6	Hill	95.5037	1.30218	2.00423	94.2506	1
Pentachlorophenol	CYP2B6	Hill	97.5586	1.35414	2.55798	99.6224	1
Pentachlorophenol	CYP2C8	Hill	94.5067	1.35343	2.71296	97.2051	1
Pentachlorophenol	CYP2C9	Hill	93.3154	1.36077	2.77961	94.262	1
Pentachlorophenol	CYP2C19	Hill	101.043	1.34837	1.92741	96.7402	1
Pentachlorophenol	CYP2D6	Hill	102.35	1.29587	1.77158	99.2181	1
Pentachlorophenol	CYP2E1	Hill	102.19	1.31898	1.91891	99.1578	1
Pentachlorophenol	CYP2J2	Hill	100.214	1.37513	1.98614	96.8824	1
Pentachlorophenol	CYP3A4	Hill	107.849	1.35735	1.51924	97.5295	1
Permethrin	CYP1A2	Hill	58.2445	1.53919	2.58321	58.4205	1
Permethrin	Bgal	Hill	54.7977	1.43981	1.78373	54.512	1
Permethrin	No_RNA	Hill	72.4708	1.67491	1.36582	54.9657	1
Permethrin	CYP2A6	Hill	66.4608	1.6363	1.67117	54.9419	1
Permethrin	CYP2B6	Hill	66.3748	1.68067	1.58821	51.8962	1
Permethrin	CYP2C8	Hill	58.3054	1.54034	2.16656	53.6505	1
Permethrin	CYP2C9	Hill	61.3403	1.64682	2.77169	57.3513	1
Permethrin	CYP2C19	Hill	72.9811	1.69514	2.32996	61.2516	1
Permethrin	CYP2D6	Hill	60.395	1.787	1.68736	45.8646	1
Permethrin	CYP2E1	Hill	47.7744	1.52762	2.82094	43.6349	1
Permethrin	CYP2J2	Hill	44.4905	1.63352	4.23968	45.2249	1
Permethrin	CYP3A4	Hill	47.6559	1.50765	2.00997	42.435	1
Phenothrin	CYP1A2	Hill	59.6327	1.77636	3.34429	52.2476	1
Phenothrin	Bgal	Hill	27.2347	1.53498	4.75551	26.9799	0
Phenothrin	No_RNA	Hill	49.6813	1.77904	1.39139	35.0163	0
Phenothrin	CYP2A6	Hill	38.0975	1.881	1.24706	22.164	0
Phenothrin	CYP2B6	Hill	25.5103	1.85231	3.35406	21.1006	0
Phenothrin	CYP2C8	Hill	17.4834	1.76743	8	17.6605	0
Phenothrin	CYP2C9	Hill	28.193	1.68025	2.50274	24.1753	0
Phenothrin	CYP2C19	Hill	61.5917	1.95552	8	44.9791	1
Phenothrin	CYP2D6	Hill	34.9084	1.65881	1.23881	25.9484	0
Phenothrin	CYP2E1	Hill	27.164	1.80887	2.79668	21.8413	0
Phenothrin	CYP2J2	Hill	37.5642	1.82153	3.81793	31.6188	0
Phenothrin	CYP3A4	Hill	110.307	2.49957	0.997875	24.8585	0
Phosmet	CYP1A2	Hill	15.5921	1.7698	7.99999	12.5158	0
Phosmet	Bgal	Hill	30.0971	1.7567	0.912059	16.4639	0
Phosmet	No_RNA	Constant	0	0	0	0.342027	0
Phosmet	CYP2A6	Hill	13.9304	1.36383	7.99954	19.4011	0
Phosmet	CYP2B6	Constant	0	0	0	17.5861	0
Phosmet	CYP2C8	Hill	9.56833	1.61767	8	10.2112	0
Phosmet	CYP2C9	Constant	0	0	0	18.2612	0
Phosmet	CYP2C19	Constant	0	0	0	3.94415	0
Phosmet	CYP2D6	Hill	25.5183	2.49957	0.407694	13.1465	0
Phosmet	CYP2E1	Hill	13.2856	0.874128	3.94802	16.8846	0
Phosmet	CYP2J2	Hill	14.3565	1.74361	8	15.0493	0
Phosmet	CYP3A4	Hill	24.8842	1.07595	0.992218	23.9715	0
Prochloraz	CYP1A2	Hill	108.326	1.07273	1.60677	104.965	1
Prochloraz	Bgal	Hill	109.493	1.08478	1.54238	104.218	1
Prochloraz	No_RNA	Gain-Loss	114.769	1.0169	1.26396	104.099	1
Prochloraz	CYP2A6	Hill	112.279	1.0747	1.36018	105.06	1
Prochloraz	CYP2B6	Hill	111.675	1.08963	1.35916	103.569	1
Prochloraz	CYP2C8	Hill	112.028	1.08212	1.30742	103.318	1
Prochloraz	CYP2C9	Hill	107.321	1.08272	1.59309	103.128	1
Prochloraz	CYP2C19	Hill	107.013	1.12884	1.74527	102.807	1
Prochloraz	CYP2D6	Hill	112.777	1.00948	1.1963	104.406	1
Prochloraz	CYP2E1	Hill	111.048	1.00499	1.27901	104.429	1
Prochloraz	CYP2J2	Hill	111.843	1.04545	1.23706	103.932	1
Prochloraz	CYP3A4	Hill	115.243	1.10888	1.1556	102.917	1
Procymidone	CYP1A2	Hill	100.466	0.690463	1.35766	99.0367	1
Procymidone	Bgal	Hill	102.899	0.583851	1.044	99.9984	1
Procymidone	No_RNA	Hill	99.758	0.626844	0.952722	95.1853	1
Procymidone	CYP2A6	Hill	106.922	0.688731	0.919732	99.1957	1
Procymidone	CYP2B6	Hill	100.297	0.629179	0.978232	97.9635	1
Procymidone	CYP2C8	Hill	101	0.697557	1.02687	97.0561	1
Procymidone	CYP2C9	Hill	102.496	0.688883	0.882513	96.622	1
Procymidone	CYP2C19	Hill	106.819	0.65768	0.691039	94.8547	1
Procymidone	CYP2D6	Hill	98.8209	0.597815	1.13502	97.3586	1
Procymidone	CYP2E1	Hill	102.138	0.707247	1.00054	97.2522	1
Procymidone	CYP2J2	Hill	100.455	0.584461	0.968285	97.3142	1
Procymidone	CYP3A4	Hill	103	0.544536	0.862011	98.6819	1
Propargite	CYP1A2	Hill	87.8287	0.857828	1.05486	82.9366	1
Propargite	Bgal	Hill	90.1562	0.768225	0.834803	83.409	1
Propargite	No_RNA	Hill	83.9085	0.56668	1.00213	86.23	1
Propargite	CYP2A6	Hill	82.448	0.762713	1.22681	84.0995	1
Propargite	CYP2B6	Hill	84.8196	0.817378	1.07407	83.5317	1
Propargite	CYP2C8	Hill	86.2595	0.820669	1.05595	82.4314	1
Propargite	CYP2C9	Hill	81.6406	0.795411	1.67126	87.237	1
Propargite	CYP2C19	Hill	79.926	0.800433	2.05389	84.9941	1
Propargite	CYP2D6	Hill	81.3856	0.60467	0.891761	80.1922	1
Propargite	CYP2E1	Hill	84.1816	0.6975	0.968579	84.7146	1
Propargite	CYP2J2	Hill	80.0276	0.67361	1.30332	84.7215	1
Propargite	CYP3A4	Hill	85.2125	0.727363	1.20237	85.0466	1
Propiconazole	CYP1A2	Hill	110.144	1.57761	1.83212	94.3992	1
Propiconazole	Bgal	Hill	113.965	1.5283	1.42124	94.7155	1
Propiconazole	No_RNA	Hill	116.545	1.50812	1.35977	96.16	1
Propiconazole	CYP2A6	Hill	115.693	1.53262	1.33963	94.8249	1
Propiconazole	CYP2B6	Hill	116.44	1.5929	1.46052	94.2748	1
Propiconazole	CYP2C8	Hill	112.267	1.58647	1.5427	93.0137	1
Propiconazole	CYP2C9	Hill	95.3903	1.51105	2.52915	92.3497	1
Propiconazole	CYP2C19	Hill	103.332	1.60056	2.36911	93.559	1
Propiconazole	CYP2D6	Hill	114.841	1.52274	1.39017	94.8707	1
Propiconazole	CYP2E1	Hill	115.383	1.5282	1.30482	95.1483	1
Propiconazole	CYP2J2	Hill	114.145	1.54598	1.41864	93.5686	1
Propiconazole	CYP3A4	Hill	111.429	1.49976	1.44446	94.6695	1
Propyzamide	CYP1A2	Hill	47.2282	1.67105	4.33026	47.4029	1
Propyzamide	Bgal	Hill	59.5961	1.77355	2.21094	47.7603	1
Propyzamide	No_RNA	Hill	60.3501	1.69095	1.77755	49.9934	1
Propyzamide	CYP2A6	Hill	47.9315	1.52667	2.63507	46.6205	1
Propyzamide	CYP2B6	Hill	43.1077	1.66905	2.50444	37.9714	0
Propyzamide	CYP2C8	Hill	48.1332	1.64906	2.48768	42.3302	1
Propyzamide	CYP2C9	Hill	49.6725	1.579	1.94857	40.9683	0
Propyzamide	CYP2C19	Hill	44.3295	1.61132	4.69613	42.4545	1
Propyzamide	CYP2D6	Hill	126.23	2.31778	1.01264	39.3587	0
Propyzamide	CYP2E1	Hill	75.0138	1.84037	1.40644	47.3327	1
Propyzamide	CYP2J2	Hill	51.7482	1.61978	3.06034	47.8602	1
Propyzamide	CYP3A4	Hill	56.0927	1.73611	1.94549	44.2628	1
Raloxifene hydrochloride	CYP1A2	Hill	107.531	1.07679	3.1701	105.287	1
Raloxifene hydrochloride	Bgal	Hill	105.659	1.10039	4.40489	105.119	1
Raloxifene hydrochloride	No_RNA	Gain-Loss	126.081	1.0846	2.10102	104.347	1
Raloxifene hydrochloride	CYP2A6	Hill	107.363	1.076	3.01584	105.332	1
Raloxifene hydrochloride	CYP2B6	Hill	105.313	1.04977	3.51008	103.98	1
Raloxifene hydrochloride	CYP2C8	Hill	105.683	1.01914	2.90674	103.728	1
Raloxifene hydrochloride	CYP2C9	Hill	104.35	1.03928	3.84167	103.845	1
Raloxifene hydrochloride	CYP2C19	Hill	105.564	1.03856	2.95387	103.373	1
Raloxifene hydrochloride	CYP2D6	Gain-Loss	125.865	1.07339	2.24002	104.791	1
Raloxifene hydrochloride	CYP2E1	Gain-Loss	125.84	1.05215	1.80229	104.756	1
Raloxifene hydrochloride	CYP2J2	Hill	106.239	1.03548	2.86722	104.442	1
Raloxifene hydrochloride	CYP3A4	Hill	106.34	1.02763	2.52903	103.816	1
Simazine	CYP1A2	Constant	0	0	0	8.50477	0
Simazine	Bgal	Hill	5.60097	-2.7188	7.91701	14.1994	0
Simazine	No_RNA	Hill	6.97898	-1.05301	0.462886	9.69774	0
Simazine	CYP2A6	Hill	5.55699	-1.45463	7.99984	15.7296	0
Simazine	CYP2B6	Hill	18.8491	1.5378	0.3	12.8243	0
Simazine	CYP2C8	Hill	6.15623	-3.50422	4.64927	12.2223	0
Simazine	CYP2C9	Constant	0	0	0	10.1226	0
Simazine	CYP2C19	Constant	0	0	0	10.7359	0
Simazine	CYP2D6	Constant	0	0	0	11.3901	0
Simazine	CYP2E1	Hill	22.2501	1.79158	1.47355	7.73675	0
Simazine	CYP2J2	Hill	9.2057	0.707047	8	15.3492	0
Simazine	CYP3A4	Constant	0	0	0	12.014	0
Spironolactone	CYP1A2	Hill	89.2503	-0.526422	1.43357	90.4322	1
Spironolactone	Bgal	Hill	93.7911	-0.640918	1.18114	94.803	1
Spironolactone	No_RNA	Hill	91.0746	-0.527268	1.19012	91.8063	1
Spironolactone	CYP2A6	Hill	89.9069	-0.614709	1.41723	91.6869	1
Spironolactone	CYP2B6	Hill	89.7335	-0.651577	0.834271	88.8359	1
Spironolactone	CYP2C8	Gain-Loss	104.807	-0.541432	0.945614	90.2153	1
Spironolactone	CYP2C9	Gain-Loss	95.8431	-0.422417	1.22504	92.4573	1
Spironolactone	CYP2C19	Hill	88.2337	-0.807149	1.27519	90.3451	1
Spironolactone	CYP2D6	Hill	91.305	-0.583282	1.21459	92.0886	1
Spironolactone	CYP2E1	Hill	88.308	-0.533092	1.30616	88.984	1
Spironolactone	CYP2J2	Hill	89.2072	-0.637889	1.19762	92.8777	1
Spironolactone	CYP3A4	Hill	89.1666	-0.606018	1.4862	91.4007	1
Tamoxifen	CYP1A2	Hill	104.863	1.309	1.27284	79.446	1
Tamoxifen	Bgal	Hill	92.1959	1.22723	1.71311	81.4026	1
Tamoxifen	No_RNA	Hill	109.366	1.24329	0.925695	87.3835	1
Tamoxifen	CYP2A6	Hill	83.7912	1.09904	1.85738	76.6183	1
Tamoxifen	CYP2B6	Hill	87.8845	1.25382	1.84728	78.4786	1
Tamoxifen	CYP2C8	Hill	111.562	1.36134	1.55505	79.6458	1
Tamoxifen	CYP2C9	Hill	95.2954	1.35327	1.81969	77.0811	1
Tamoxifen	CYP2C19	Hill	85.9551	1.4196	1.54147	62.7602	1
Tamoxifen	CYP2D6	Hill	61.0724	1.46386	1.34556	44.451	1
Tamoxifen	CYP2E1	Hill	75.1694	1.53675	1.52918	54.508	1
Tamoxifen	CYP2J2	Hill	65.1496	1.49067	1.5829	48.3072	1
Tamoxifen	CYP3A4	Hill	43.7064	1.43664	8	44.4359	1
Tebuconazole	CYP1A2	Hill	119.649	1.5331	1.34503	95.9395	1
Tebuconazole	Bgal	Hill	116.959	1.40934	1.20922	97.3393	1
Tebuconazole	No_RNA	Hill	112.34	1.39984	1.3559	97.6263	1
Tebuconazole	CYP2A6	Hill	117.64	1.49654	1.34548	97.7271	1
Tebuconazole	CYP2B6	Hill	116.949	1.44134	1.18749	96.9816	1
Tebuconazole	CYP2C8	Hill	114.46	1.42413	1.37371	97.9028	1
Tebuconazole	CYP2C9	Hill	105.11	1.3957	1.82627	97.6499	1
Tebuconazole	CYP2C19	Hill	99.9441	1.44695	2.46491	97.1156	1
Tebuconazole	CYP2D6	Hill	113.953	1.39801	1.34254	98.0876	1
Tebuconazole	CYP2E1	Hill	117.369	1.47797	1.32465	97.8797	1
Tebuconazole	CYP2J2	Hill	105.797	1.36004	1.63899	97.685	1
Tebuconazole	CYP3A4	Hill	111.057	1.38813	1.46501	97.9569	1
Testosterone propionate	CYP1A2	Hill	101.524	-0.806969	1.14179	102.673	1
Testosterone propionate	Bgal	Hill	101.552	-0.804459	1.17062	102.432	1
Testosterone propionate	No_RNA	Hill	100.103	-0.761761	1.12395	102.875	1
Testosterone propionate	CYP2A6	Hill	101.632	-0.83736	1.19177	102.925	1
Testosterone propionate	CYP2B6	Hill	99.7722	-0.831451	1.02745	102.577	1
Testosterone propionate	CYP2C8	Hill	100.418	-0.276573	1.93469	102.367	1
Testosterone propionate	CYP2C9	Hill	99.3644	-0.477987	1.49289	101.621	1
Testosterone propionate	CYP2C19	Hill	101.502	-0.356743	1.15096	102.367	1
Testosterone propionate	CYP2D6	Hill	100.297	-0.750338	1.15553	103.334	1
Testosterone propionate	CYP2E1	Hill	100.654	-0.780892	1.05844	103.016	1
Testosterone propionate	CYP2J2	Hill	101.177	-0.857786	0.954659	102.632	1
Testosterone propionate	CYP3A4	Hill	101.095	-0.420729	1.42711	102.522	1
Tetramethrin	CYP1A2	Hill	29.1492	1.2244	2.68747	29.0622	0
Tetramethrin	Bgal	Hill	62.7632	1.63461	0.768146	44.3219	1
Tetramethrin	No_RNA	Gain-Loss	29.621	1.13288	0.501643	21.3571	0
Tetramethrin	CYP2A6	Hill	25.9703	0.665005	0.991536	25.8044	0
Tetramethrin	CYP2B6	Hill	25.3554	1.04314	2.0354	26.4851	0
Tetramethrin	CYP2C8	Gain-Loss	39.2753	1.49921	0.758918	23.9914	0
Tetramethrin	CYP2C9	Hill	48.8233	1.75551	0.734157	36.8466	0
Tetramethrin	CYP2C19	Hill	13.0183	1.07084	8	15.7215	0
Tetramethrin	CYP2D6	Hill	90.9736	2.12225	0.873762	57.3878	1
Tetramethrin	CYP2E1	Hill	50.0066	1.53678	1.24909	37.217	0
Tetramethrin	CYP2J2	Hill	26.5087	1.44974	8	29.8388	0
Tetramethrin	CYP3A4	Hill	14.3161	1.18661	8	22.1139	0
Triadimefon	CYP1A2	Hill	89.2255	1.67215	1.48827	70.4538	1
Triadimefon	Bgal	Hill	85.3191	1.64348	1.53765	67.8881	1
Triadimefon	No_RNA	Hill	90.1531	1.6415	1.60107	73.8718	1
Triadimefon	CYP2A6	Hill	88.4701	1.61378	1.3086	70.6542	1
Triadimefon	CYP2B6	Hill	88.2438	1.64989	1.50588	70.1765	1
Triadimefon	CYP2C8	Hill	89.2968	1.66941	1.2584	68.5199	1
Triadimefon	CYP2C9	Hill	84.7142	1.55717	1.43874	69.5175	1
Triadimefon	CYP2C19	Hill	71.9524	1.61488	2.43955	65.0589	1
Triadimefon	CYP2D6	Hill	90.4679	1.69133	1.66891	70.9262	1
Triadimefon	CYP2E1	Hill	87.9919	1.59188	1.48576	69.4109	1
Triadimefon	CYP2J2	Hill	71.7107	1.56529	2.55446	69.4014	1
Triadimefon	CYP3A4	Hill	84.3863	1.5339	1.59528	70.6228	1
Tributylchlorostannane	CYP1A2	Hill	105.836	-0.458794	3.3095	105.258	1
Tributylchlorostannane	Bgal	Gain-Loss	104.897	-0.646412	2.04324	104.337	1
Tributylchlorostannane	No_RNA	Hill	104.927	-0.640629	1.97948	104.661	1
Tributylchlorostannane	CYP2A6	Hill	104.993	-0.578166	2.15398	104.511	1
Tributylchlorostannane	CYP2B6	Hill	104.052	-0.546079	2.8415	103.882	1
Tributylchlorostannane	CYP2C8	Hill	103.962	-0.573586	2.6021	103.922	1
Tributylchlorostannane	CYP2C9	Hill	102.904	-0.302157	6.27636	102.766	1
Tributylchlorostannane	CYP2C19	Hill	103.361	-0.322227	6.0551	103.628	1
Tributylchlorostannane	CYP2D6	Hill	104.524	-0.50428	3.43034	104.617	1
Tributylchlorostannane	CYP2E1	Hill	104.855	-0.623549	2.11875	104.742	1
Tributylchlorostannane	CYP2J2	Hill	104.048	-0.57697	2.53645	104.111	1
Tributylchlorostannane	CYP3A4	Hill	103.851	-0.510972	2.72414	103.716	1
Trifluralin	CYP1A2	Hill	81.0313	1.63071	1.10728	63.2404	1
Trifluralin	Bgal	Hill	86.1079	1.71761	1.58101	63.1104	1
Trifluralin	No_RNA	Hill	75.4728	1.67711	1.0826	54.0839	1
Trifluralin	CYP2A6	Hill	67.176	1.51798	1.45033	55.9064	1
Trifluralin	CYP2B6	Hill	55.9754	1.72002	2.11251	43.8857	1
Trifluralin	CYP2C8	Hill	59.2649	1.71497	1.82371	43.9469	1
Trifluralin	CYP2C9	Hill	76.9398	1.58273	0.797474	53.6547	1
Trifluralin	CYP2C19	Hill	59.9426	1.87468	3.39866	44.2209	1
Trifluralin	CYP2D6	Hill	65.0366	1.74546	1.97373	52.8334	1
Trifluralin	CYP2E1	Hill	59.3549	1.80547	1.39315	39.2973	0
Trifluralin	CYP2J2	Hill	66.3345	1.75389	1.41713	50.5114	1
Trifluralin	CYP3A4	Hill	57.5575	1.64967	1.15428	44.1458	1
Vinclozolin	CYP1A2	Hill	93.9729	0.54732	1.33518	94.8232	1
Vinclozolin	Bgal	Hill	94.0354	0.371517	1.26191	94.4254	1
Vinclozolin	No_RNA	Hill	87.5125	0.438196	1.05041	85.5994	1
Vinclozolin	CYP2A6	Hill	94.9775	0.435777	1.05487	92.7764	1
Vinclozolin	CYP2B6	Hill	88.8661	0.36072	1.26334	90.8089	1
Vinclozolin	CYP2C8	Hill	91.4297	0.384666	1.14808	90.7108	1
Vinclozolin	CYP2C9	Hill	91.4577	0.42901	1.14082	90.4023	1
Vinclozolin	CYP2C19	Hill	87.7464	0.698494	1.39849	87.8553	1
Vinclozolin	CYP2D6	Hill	90.2431	0.415705	1.16859	89.1713	1
Vinclozolin	CYP2E1	Hill	91.3875	0.397779	1.11032	90.6377	1
Vinclozolin	CYP2J2	Hill	90.2825	0.461274	1.18779	91.3437	1
Vinclozolin	CYP3A4	Hill	93.5723	0.414428	0.997702	90.6014	1
Z-Tetrachlorvinphos	CYP1A2	Hill	114.447	1.49926	1.48239	96.3265	1
Z-Tetrachlorvinphos	Bgal	Hill	110.514	1.459	1.61666	97.3957	1
Z-Tetrachlorvinphos	No_RNA	Hill	119.093	1.46033	1.22798	97.8943	1
Z-Tetrachlorvinphos	CYP2A6	Hill	116.938	1.54629	1.4693	95.9118	1
Z-Tetrachlorvinphos	CYP2B6	Hill	114.821	1.53439	1.37898	95.3409	1
Z-Tetrachlorvinphos	CYP2C8	Hill	103.505	1.5286	2.06861	93.7824	1
Z-Tetrachlorvinphos	CYP2C9	Hill	107.906	1.43315	1.64919	95.936	1
Z-Tetrachlorvinphos	CYP2C19	Hill	115.231	1.54135	1.43708	95.4537	1
Z-Tetrachlorvinphos	CYP2D6	Hill	116.525	1.50548	1.30764	97.0185	1
Z-Tetrachlorvinphos	CYP2E1	Hill	117.029	1.52278	1.3403	95.8641	1
Z-Tetrachlorvinphos	CYP2J2	Hill	116.254	1.50343	1.3787	96.083	1
Z-Tetrachlorvinphos	CYP3A4	Hill	117.199	1.40438	1.05787	97.3923	1
Zearalenone	CYP1A2	Hill	107.782	1.04103	2.09768	105.084	1
Zearalenone	Bgal	Hill	107.264	0.988031	1.8343	104.262	1
Zearalenone	No_RNA	Hill	109	0.872635	1.49029	104.619	1
Zearalenone	CYP2A6	Hill	104.262	0.992673	2.65323	104.525	1
Zearalenone	CYP2B6	Hill	104.205	0.928041	2.25642	103.824	1
Zearalenone	CYP2C8	Hill	105.464	0.961695	2.06087	103.858	1
Zearalenone	CYP2C9	Hill	103.917	0.98778	2.27128	102.792	1
Zearalenone	CYP2C19	Hill	103.763	1.03727	2.66081	103.649	1
Zearalenone	CYP2D6	Hill	105.554	0.88801	1.93963	104.621	1
Zearalenone	CYP2E1	Hill	104.956	0.921461	2.21569	104.732	1
Zearalenone	CYP2J2	Hill	105.217	0.956261	1.99712	104.047	1
Zearalenone	CYP3A4	Hill	105.828	0.937018	1.89398	103.691	1
o,p'-DDT	CYP1A2	Hill	107.776	0.706279	1.21273	104.355	1
o,p'-DDT	Bgal	Hill	107.046	0.72379	1.23588	103.374	1
o,p'-DDT	No_RNA	Hill	109.172	0.800486	1.11777	103.453	1
o,p'-DDT	CYP2A6	Hill	108.865	0.74434	1.12081	104.154	1
o,p'-DDT	CYP2B6	Hill	108.95	0.812512	1.12751	102.985	1
o,p'-DDT	CYP2C8	Hill	107.681	0.850673	1.23641	102.558	1
o,p'-DDT	CYP2C9	Hill	103.98	0.842993	1.40227	102.433	1
o,p'-DDT	CYP2C19	Hill	107.2	0.953283	1.25181	101.387	1
o,p'-DDT	CYP2D6	Hill	109.05	0.779504	1.12587	103.763	1
o,p'-DDT	CYP2E1	Hill	110.576	0.809873	1.06203	103.757	1
o,p'-DDT	CYP2J2	Hill	108.794	0.847314	1.14214	102.494	1
o,p'-DDT	CYP3A4	Hill	107.017	0.724492	1.16687	102.512	1
p,p'-DDD	CYP1A2	Hill	107.468	0.963245	1.62599	104.548	1
p,p'-DDD	Bgal	Hill	106.97	0.903099	1.51011	103.749	1
p,p'-DDD	No_RNA	Hill	108.564	0.985127	1.37476	102.801	1
p,p'-DDD	CYP2A6	Hill	107.642	0.890218	1.39669	103.76	1
p,p'-DDD	CYP2B6	Hill	109.671	1.02468	1.40559	103.124	1
p,p'-DDD	CYP2C8	Hill	108.606	0.994616	1.39707	102.287	1
p,p'-DDD	CYP2C9	Hill	107.385	1.05407	1.54445	101.673	1
p,p'-DDD	CYP2C19	Hill	103.732	1.09747	1.93479	101.761	1
p,p'-DDD	CYP2D6	Hill	111.649	0.964389	1.21379	103.53	1
p,p'-DDD	CYP2E1	Hill	109.66	0.983403	1.39651	103.517	1
p,p'-DDD	CYP2J2	Hill	106.217	1.0102	1.6385	102.864	1
p,p'-DDD	CYP3A4	Hill	108.195	0.972712	1.33974	101.652	1
p,p'-DDE	CYP1A2	Hill	105.674	0.748901	1.32502	103.542	1
p,p'-DDE	Bgal	Hill	104.251	0.733157	1.3575	102.712	1
p,p'-DDE	No_RNA	Hill	111.643	0.859318	0.961316	103.05	1
p,p'-DDE	CYP2A6	Hill	105.714	0.726762	1.23032	102.943	1
p,p'-DDE	CYP2B6	Hill	108.064	0.841805	1.08419	101.415	1
p,p'-DDE	CYP2C8	Hill	105.833	0.847915	1.16672	101.702	1
p,p'-DDE	CYP2C9	Hill	106.207	0.805597	1.11117	101.508	1
p,p'-DDE	CYP2C19	Hill	101.605	0.981102	1.41619	99.8736	1
p,p'-DDE	CYP2D6	Hill	108.593	0.783964	1.02157	102.08	1
p,p'-DDE	CYP2E1	Hill	108.259	0.812151	1.06055	102.311	1
p,p'-DDE	CYP2J2	Hill	105.207	0.798976	1.16169	101.424	1
p,p'-DDE	CYP3A4	Hill	105.905	0.795901	1.06149	99.5094	1
p-Dichlorobenzene	CYP1A2	Constant	0	0	0	5.07489	0
p-Dichlorobenzene	Bgal	Constant	0	0	0	6.97758	0
p-Dichlorobenzene	No_RNA	Constant	0	0	0	9.56118	0
p-Dichlorobenzene	CYP2A6	Constant	0	0	0	10.3761	0
p-Dichlorobenzene	CYP2B6	Constant	0	0	0	11.5004	0
p-Dichlorobenzene	CYP2C8	Hill	8.55055	1.23773	8	11.3772	0
p-Dichlorobenzene	CYP2C9	Constant	0	0	0	13.4762	0
p-Dichlorobenzene	CYP2C19	Constant	0	0	0	10.2203	0
p-Dichlorobenzene	CYP2D6	Constant	0	0	0	10.2642	0
p-Dichlorobenzene	CYP2E1	Constant	0	0	0	8.03188	0
p-Dichlorobenzene	CYP2J2	Constant	0	0	0	12.2858	0
p-Dichlorobenzene	CYP3A4	Constant	0	0	0	5.19464	0

## Sheet: headings
heading	explanation
chnm	Chemical Name
spid	Transfection Biogroup
win_model	Winning Model- dose response model with best fit/lowest Akaike information criterion (AIC)
hill_tp	Hill Top
hill_ga	Hill AC50 value
hill_gw	Hill Slope
max_med	Highest median response at any tested concentation
hitc	Hitcall- 0 is inactive, 1 is active
